# Supplementary material for: Exploring the relationship between intron retention and chromatin accessibility in plants
Source: BMC Genomics. 2018 Jan 5;19:21. doi: 10.1186/s12864-017-4393-z (PMC5756433; doi:10.1186/s12864-017-4393-z)
Supplement: Supplementary file 2 — SupplementaryFile_2.xlsx. This file lists footprint-exhibiting hexamers for all four individual samples in separate tabs for IR and IE events. In addition, the footprint-exhibiting hexamers common between the arabidopsis and rice leaf samples are provided in the last two tabs for IR and IE events, respectively. (XLSX 78 kb) [file 12864_2017_4393_MOESM2_ESM.xlsx]

## Sheet: Info
	Individual Sample Hexamers
	For individual samples (Arabidopsis thaliana (AT) leaf, AT flower, rice leaf, and rice callus) the footprint exhibiting hexamers are listed on separate tabs for both IR and IE events. The hexamers are provided separately for the three regions of an IR/IE event: 5' exon, intron, and 3' exon. Note that these hexamers were scored by our HMM at a cut-off level of 0.30 (see main text).
	AT and Rice Common Hexamers
	The last two tabs list common hexamers (with footprints) between AT and rice (leaf) samples enriched in IR and IE events, respectively. The hexamers in this case were scored by our HMM at a cut-off level of 0.20 (see main text for details).

## Sheet: AT_Leaf_IR
5' Exon				Intron				3' Exon
Kmer_Seq	Kmer_Frequency	Kmer_Score		Kmer_Seq	Kmer_Frequency	Kmer_Score		Kmer_Seq	Kmer_Frequency	Kmer_Score
AAAAAC	1103	0.357786		CCGGAA	81	0.306839		AAAAAC	1574	0.400506
GTTGGA	1708	0.789613		ATAAAG	746	0.300285		CGAAAA	838	0.379387
CGCCGC	147	0.423983		AAAACC	736	0.323754		TTTCTT	2609	0.333542
GTCGGA	373	0.631661		AAAAAG	1057	0.541039		ATTTTA	1265	0.42606
GGCGCG	67	0.302957		GGAAAG	319	0.321951		ATTTTC	1510	0.360105
TCCAAC	841	0.823367		AAAACG	343	0.435702		ATTTTT	1611	0.538325
ACGGCG	182	0.344035						AGTTTT	1732	0.328613
CGGCGG	156	0.332304						TCTTTT	2100	0.359928
TTTTTA	567	0.534547						GCGGCG	158	0.380312
CGCCGG	186	0.333917						AAAATT	1655	0.497358
CGCCGT	204	0.310941						AAAATC	1633	0.338204
GCGCCG	115	0.35437						AAAATA	1292	0.341889
								GATTTT	1878	0.372783
								TATTTT	1567	0.377516
								TTTTGC	1496	0.318666
								TTTTGA	2211	0.347553
								AAGAAA	3716	0.301493
								CCTTTT	1192	0.309685
								TTTCAA	2014	0.349728
								CCGGCG	137	0.315838
								GTTGGA	1854	0.831144
								ACTTTT	1418	0.341372
								GAAATT	1747	0.366786
								TTGAAA	2231	0.303305
								ATAAAA	1341	0.372764
								TTCTTT	2468	0.358643
								AAATTC	1411	0.347712
								AAATTA	1099	0.331609
								AAATTT	1752	0.494549
								GGAAAA	2235	0.366848
								AATTTT	1513	0.533678
								AATTTA	1014	0.344704
								AATTTC	1262	0.337236
								TGAAAA	2377	0.394967
								GTCGGA	370	0.685564
								TTTATT	1464	0.316354
								ATTTAA	850	0.369895
								AAAAGT	1577	0.346474
								AAAAGC	1710	0.351972
								AAAAGA	2775	0.35608
								TCCGAC	248	0.566205
								TTGGAA	2372	0.31569
								CAAAAA	1755	0.386508
								TTTAAG	1077	0.31424
								TTTAAA	1247	0.576073
								TTTAAT	990	0.350057
								TTTCCG	655	0.309811
								GCGCGG	90	0.372762
								CTTTTC	1369	0.333956
								CTTTTA	1300	0.303776
								CTTTTT	1601	0.470305
								TAAAAT	1072	0.404363
								TAAAAG	1258	0.350022
								TAAAAA	1375	0.562762
								CCGCCG	146	0.447831
								TAATTT	988	0.360348
								AAAAAG	2193	0.48312
								GTTTTC	1490	0.335515
								CTTAAA	1197	0.306862
								TCCAAC	967	0.837291
								TTTGAA	2281	0.339774
								AAAGTT	1959	0.31552
								TAAATT	950	0.344768
								ATTAAA	1022	0.336521
								AAAAAT	1662	0.498712
								GTTTTT	1703	0.429696
								TTCAAA	2192	0.342718
								GTTTTA	1218	0.309238
								AAAACT	1753	0.303277
								AGAAAA	2880	0.390751
								TTATTT	1534	0.306743
								TTTTAT	1579	0.370579
								TTTTAA	1307	0.564064
								TTTTAC	1141	0.401657
								CGTCGG	145	0.354945
								GAATTT	1511	0.342158
								GTAAAA	1024	0.337916
								GCGCCG	91	0.406635
								CGGCGC	95	0.544232
								TTTTTC	1562	0.547967
								TTTTTA	1269	0.554037
								TTTTTG	2071	0.45408
								TTAAAA	1333	0.576144
								TTTTTT	1363	0.628048
								AATAAA	1245	0.302251
								CGCCGC	123	0.403111
								CTAAAA	1008	0.343986
								GCCGCC	186	0.356778
								AAATAA	1112	0.320501
								CTTTAA	896	0.321934
								TTTTCT	2119	0.400177
								TTTTCG	779	0.393807
								TTTTCC	1215	0.38829
								TTTTCA	1778	0.418218
								CGTTTT	734	0.33056
								GGCGGC	219	0.323087
								GAAAAG	2325	0.32728
								GAAAAA	2271	0.520479
								GAAAAT	2130	0.366243
								AAAAAA	1457	0.596719

## Sheet: AT_Leaf_IE
5' Exon				Intron				3' Exon
				Kmer_Seq	Kmer_Frequency	Kmer_Score
				TTTCTT	6425	0.313623
				ATTTTA	2719	0.38963
				ATTTTC	3095	0.431307
				ATTTTT	4729	0.505206
				TCTTTT	5499	0.363597
				TATTTT	4316	0.358334
				ACTTTT	2919	0.320119
				TTCTTT	5634	0.342572
				TTAATT	2396	0.336908
				AAATTT	2833	0.579874
				AATTTT	3460	0.574681
				AATTTA	1846	0.377336
				TTTATT	4055	0.313607
				TTTAAG	1392	0.371856
				CTTTTT	4732	0.457485
				TAAAAT	1763	0.502315
				TAATTT	3018	0.386135
				TAAATT	2164	0.383553
				TTTTAT	4317	0.38789
				TTTTAC	2288	0.33439
				GAATTT	1865	0.376648
				TTTTTC	4856	0.500518
				TTTTTA	4063	0.531422
				TTAAAT	1878	0.352233
				TTTTTT	5276	0.574701
				TTTTCT	5987	0.383692
				TTTTCC	2413	0.391605
				TTTTCA	3542	0.4015

## Sheet: AT_Flower_IR
5' Exon				Intron				3' Exon
Kmer_Seq	Kmer_Frequency	Kmer_Score		Kmer_Seq	Kmer_Frequency	Kmer_Score		Kmer_Seq	Kmer_Frequency	Kmer_Score
GTCGGA	552	0.58431		AAAAAG	1703	0.496203		AAAAAC	2595	0.377328
TCCGAC	377	0.558711		AAAACG	538	0.425706		CGAAAA	1396	0.380049
TTTTAT	1501	0.370964		CGGAAA	296	0.393379		TTTCTT	4229	0.355579
TTTTTA	1017	0.508143						ATTTTG	3440	0.353036
								ATTTTA	2048	0.445732
								TAAATT	1563	0.392744
								ATTTTC	2476	0.396081
								ATTTTT	2587	0.581146
								AGTTTT	2762	0.367646
								TCTTTT	3437	0.377248
								AAAATT	2674	0.558398
								AAAATG	3305	0.337727
								AAAATC	2660	0.360139
								GATTTT	3064	0.387162
								TATTTT	2481	0.432956
								TTTTGC	2478	0.312247
								TTTTGA	3607	0.36316
								TTTTGG	3619	0.321488
								TTTTGT	3529	0.336249
								AAGAAA	5899	0.326023
								ATAATT	1479	0.33122
								CCTTTT	1882	0.3067
								TTTCAA	3252	0.326133
								GTTGGA	2956	0.894917
								ACTTTT	2285	0.350343
								GAAATT	2796	0.340597
								TTGAAA	3569	0.328323
								ATAAAA	2142	0.386314
								TTCTTT	3921	0.347392
								CATTTT	2493	0.309789
								AAGTTT	3206	0.300095
								TTAATT	1282	0.339317
								AAATTC	2263	0.373896
								AAATTA	1785	0.446836
								AAATTT	2779	0.539916
								GTCGGA	612	0.615505
								AATTTT	2471	0.583307
								AATTTA	1613	0.400197
								AATTTC	2056	0.360225
								ACAAAA	3264	0.30302
								TGAAAA	3840	0.394586
								TTTATT	2326	0.329563
								ATTTAA	1450	0.33905
								AAAAGT	2628	0.32891
								AAAAGG	2720	0.309019
								AAAAGC	2776	0.316518
								AAAAGA	4492	0.368988
								TCCGAC	414	0.556546
								TCCAAC	1574	0.888855
								CAAAAT	2722	0.309139
								CAAAAA	2980	0.425245
								TTTAAG	1652	0.344884
								TTTAAA	2029	0.533825
								TTTAAT	1612	0.342213
								TTTCCG	1029	0.328594
								CTTTTC	2232	0.358178
								CTTTTA	1984	0.32838
								CTTTTT	2605	0.484831
								TAAAAT	1720	0.408224
								TAAAAG	1991	0.31166
								TAAAAC	1643	0.306285
								TAAAAA	2189	0.535835
								GTTTTT	2737	0.454512
								TAATTT	1623	0.414946
								AAAAAG	3677	0.484297
								AATTAA	1209	0.400382
								TTTGAA	3567	0.345625
								AAAGTT	3282	0.338945
								ATTAAA	1633	0.374801
								AAAAAT	2814	0.529123
								TTCAAA	3509	0.325833
								GGAAAA	3674	0.362284
								AAAACT	2908	0.309912
								AGAAAA	4674	0.405969
								AAAGAA	5509	0.335799
								TTATTT	2377	0.332643
								TTTTAT	2532	0.404889
								TTTTAG	1627	0.302704
								TTTTAA	2070	0.547182
								TTTTAC	1809	0.377267
								GAATTT	2507	0.362306
								GTAAAA	1716	0.319131
								AAAATA	2180	0.34731
								TCAAAA	3288	0.318554
								TTTTTC	2612	0.519603
								TTTTTA	2006	0.598477
								TTTTTG	3311	0.469155
								TTAAAT	1494	0.325472
								TTAAAA	2068	0.554457
								TTTTTT	2180	0.606175
								AATAAA	2016	0.323659
								CTAAAA	1620	0.33573
								AAATAA	1833	0.308271
								CTTTAA	1511	0.305811
								AACTTT	2552	0.31683
								GCTTTT	2541	0.31313
								TTTTCT	3452	0.395812
								TTTTCG	1272	0.377438
								TTTTCC	1897	0.3964
								TTTTCA	2934	0.414001
								CGTTTT	1206	0.300056
								GAAAAG	3760	0.342565
								GAAAAA	3841	0.488121
								GAAAAT	3462	0.389511
								AAAAAA	2404	0.583176

## Sheet: AT_Flower_IE
5' Exon				Intron				3' Exon
				Kmer_Seq	Kmer_Frequency	Kmer_Score
				ATTTTA	4470	0.414075
				TAAATT	3525	0.385755
				ATTTTC	5158	0.370366
				ATTTTT	7815	0.513699
				TCTTTT	8763	0.302737
				AAAATT	3406	0.605071
				TATTTT	7208	0.432658
				TTAATT	3918	0.303432
				AAATTT	4790	0.530066
				AATTTT	5835	0.523589
				AATTTA	2958	0.35312
				AATTTC	3244	0.348374
				ATTTAA	2591	0.326249
				TTTAAT	4189	0.327457
				CTTTTT	7490	0.408784
				TAATTT	4849	0.344277
				TTATTT	6773	0.307083
				TTTTAT	6892	0.374079
				TTTTAA	5043	0.523233
				GAATTT	3080	0.334755
				TTTTTC	7914	0.482665
				TTTTTA	6503	0.538906
				TTAAAT	3062	0.365212
				TTTTTT	8612	0.551184
				TTTTCT	9666	0.354053
				TTTTCC	4020	0.327217
				TTTTCA	5891	0.399212

## Sheet: Rice_Leaf_IR
5' Exon				Intron				3' Exon
Kmer_Seq	Kmer_Frequency	Kmer_Score		Kmer_Seq	Kmer_Frequency	Kmer_Score		Kmer_Seq	Kmer_Frequency	Kmer_Score
CCGGGT	116	0.327763		TCGCCG	65	0.539996		AAAAAC	746	0.338193
CGCGGG	99	0.307298		CAACGA	81	0.300006		CGCGGT	104	0.415297
CGCGGC	208	0.544162		GCGGCG	57	0.445899		CGCGGG	94	0.597243
CTCCGC	239	0.315985		AAAATC	756	0.342476		CGCGGC	175	0.577236
TGGCGG	263	0.316778		AGGCCG	40	0.628911		CTCCGA	253	0.311356
GGGGGC	208	0.347677		CGCGAA	40	0.752848		GAATTT	933	0.365483
GTAGCG	61	0.388336		CGCACC	56	0.313455		TCGAAA	308	0.309408
GCGGCG	319	0.868906		CGTGCG	60	0.447803		CGAAAA	310	0.359319
TTCCGC	186	0.38143		CGCTCA	70	0.389864		CGAAAT	285	0.334161
CCGACC	168	0.334553		GGGGCT	83	0.366502		TCGCCC	150	0.310968
CCGACG	211	0.509194		GGGGAC	72	0.313656		TCGCCG	278	0.365146
CGAACG	64	0.325839		CCGGCG	41	0.550528		TTTCTT	1209	0.406289
CCCCCG	118	0.429808		CGCGCA	53	0.600451		ATTTTG	1340	0.356282
CGCTCA	190	0.329042		CGCAAA	122	0.374217		ATTTTA	703	0.459397
CGCTCC	165	0.367671		GTTGGA	434	0.771582		TAAATT	573	0.465508
TGCCCG	156	0.333074		CGCCGC	71	0.813923		ATTTTC	912	0.413001
CCGGCG	257	0.603206		CGCCGG	41	0.767737		ATTTTT	1083	0.534074
CGCGCC	163	0.421209		GCGCCA	71	0.304315		GCGGTC	143	0.33797
CGCGCG	91	0.771118		CCACCG	51	0.308535		GCGGTG	281	0.459058
TCGGCG	247	0.401341		CCGCAA	63	0.330953		CGGTGG	361	0.302437
TCCGCC	224	0.30307		CCGCAC	44	0.325452		CTTCCG	270	0.418401
CGCCGC	281	0.596871		TCGGAT	106	0.449634		TGGCGG	286	0.365113
GTGCGC	159	0.458185		AAAAGA	672	0.355175		GGGGGG	111	0.309411
CGGGGG	109	0.642343		AATTCG	204	0.351461		GCGAAA	269	0.378878
AGGCGG	266	0.327076		CAAAAA	766	0.439496		AGTTTT	852	0.312376
GTCGGA	194	0.363643		GCGAAA	103	0.361877		TCTTTC	711	0.336629
GCGCCC	147	0.320532		GGCGCG	30	0.37761		TCTTTT	1000	0.457632
AATTTT	674	0.525842		GGCGCC	49	0.412396		GTAGCG	115	0.363331
GCGGGC	152	0.346706		CCGCTC	68	0.455638		GCGGCT	269	0.325314
GCGCCG	257	0.45152		GAGGCC	71	0.454621		GCGGCG	274	0.6249
TTACGC	103	0.315412		AGCGCC	39	0.483565		GCGGCA	309	0.37393
CGGGCG	113	0.597952		GCCGGC	57	0.329299		AAAATT	1104	0.550588
CGACGC	197	0.362951		GCCGGT	47	0.510637		CGGCCG	188	0.382627
GCGCTC	198	0.359104		GAGCGT	57	0.373875		AAAATC	764	0.370312
GCCCGC	140	0.332759		AGCCGG	25	0.303688		AAAATA	891	0.406774
TCCGAC	171	0.630611		AAAAAC	675	0.425687		CCGGAA	237	0.323516
ACGCGC	117	0.312895		GAGCGA	52	0.311273		TTCCGC	212	0.349291
GACGGC	217	0.387611		CCGCCA	53	0.641135		GGCGGC	337	0.577182
GCGTCG	212	0.473975		CCGCCG	56	0.603504		CCGACG	186	0.368584
GGCGCG	166	0.517049		GCGAGC	50	0.31792		CGCACG	95	0.313918
GGCGCC	304	0.383639		GGCCGG	38	0.624337		GATTTT	993	0.383322
GCGCGG	154	0.569798		CTCGCC	81	0.336775		CGAACG	98	0.339017
GCGCGC	147	0.464387		GTCGCC	54	0.427628		CCGTTT	248	0.325863
TAAAAT	369	0.323938		GCGCGA	30	0.416334		CCCCCC	108	0.303936
AGCGCC	204	0.326433		GGCGAG	47	0.442607		TATTTT	956	0.444715
ACCGCC	210	0.486508		GAGCGC	34	0.332013		GCCCCG	107	0.444558
CCGCCT	202	0.345833		GAGTCG	46	0.38732		TTTTGC	975	0.391429
CCGCCG	293	0.703444		GCCGAA	56	0.340817		TTTTGA	1229	0.363891
GCCGGG	162	0.320554		GCCGAC	33	0.331933		TTTTGT	1179	0.320519
GCCGGC	263	0.466136		AAATCG	205	0.360296		AAGAAA	1705	0.343364
GCCGGT	191	0.313886		GGAGCG	33	0.633505		TTTCGC	230	0.34219
CGCCCG	106	0.391563		TCGCGC	42	0.471353		GGCCCG	109	0.402432
GGCCGG	169	0.388932		TCGCGA	39	0.478228		TTTTGG	1182	0.366514
CGCGTG	91	0.373127		AGAAAA	863	0.419237		CGCTCC	167	0.3371
GGGCCG	127	0.45773		GCGCTG	96	0.365456		CCTTTT	744	0.346729
TAAATT	340	0.452131		CGGTCG	29	0.319052		TGTCGG	261	0.334795
GCGCGA	104	0.333678		GTAAAA	736	0.392875		CGTAAA	150	0.311885
CACCGC	216	0.357159		CGCCTA	79	0.338643		TTTCAA	1001	0.394292
TTAACC	179	0.34988		ACGGCG	29	0.432363		TGTTTT	1080	0.321468
CGACCG	120	0.317812		CGGCGG	35	0.889211		CCGGCC	181	0.402387
TCGCGG	124	0.316031		CGGCGA	40	0.315886		CCGGCG	237	0.450401
TCGCGC	120	0.353755		CGTACG	47	0.365199		CGCGCC	139	0.486756
GGCGTC	255	0.305218		TCGAGC	66	0.503802		CGCGCG	101	0.343651
CGTCGC	203	0.3217		CGCCGT	49	0.528079		CGCGCT	129	0.40062
GCGGCT	232	0.313496		GCCGCC	61	0.528846		TATAAA	525	0.319044
CGCCTC	238	0.344962		TGCGTC	102	0.318561		CGCAAA	284	0.313129
GCGCCA	241	0.303642		GCTCGC	72	0.320676		TCGGCG	221	0.421913
ACGGCG	198	0.39849		CGCTGT	151	0.313974		ACTTTT	631	0.325067
CGGCGG	305	0.873989		TTTTCG	396	0.368334		GAAATT	1053	0.402482
CGGCGC	261	0.514641		CGCTGC	90	0.398771		TTGAAA	1108	0.324353
CGGCGA	266	0.457817		GGCCGC	35	0.310004		ATAAAA	734	0.450237
CGGCGT	220	0.521922		GCGCCG	37	0.476365		GTGCGC	182	0.329458
CGGTTC	174	0.313072		GGGCGC	28	0.482698		CGCCGG	236	0.613764
TTTTTT	361	0.548706		CGGAGC	45	0.535401		TTCTTT	1171	0.487851
CCGCGC	141	0.465805		TGCGGC	80	0.340963		TTTACC	439	0.347523
CCGCGG	173	0.360059						CATTTT	975	0.384259
CGCCGG	252	0.544625						AAGTTT	953	0.37631
CGCCGT	224	0.350571						GGGGCC	173	0.308279
GTGGCG	253	0.349264						GGGGCG	120	0.380175
GCCGCC	312	0.535377						TTTCAT	944	0.307189
GCCGCG	182	0.543048						AAATTC	790	0.320646
GCCGCT	219	0.312153						AAATTA	714	0.385013
GGCGGC	368	0.719246						AAATTT	1119	0.617654
GGCGGG	177	0.509593						GGTGCG	197	0.312055
TTTTCA	655	0.356651						TAATTT	648	0.333159
CGCTCG	128	0.305842						GCGACG	212	0.401355
GGGCGC	183	0.389004						CCCGCC	121	0.359447
GGGCGG	187	0.302048						TTTACG	188	0.314631
								AGGCGG	243	0.342167
								GTCGGA	238	0.601222
								AATTTT	1082	0.541403
								AATTTA	600	0.313975
								AATTTC	730	0.483886
								GCGGGG	120	0.390483
								TGAAAA	1341	0.423525
								CCCGTC	145	0.33188
								TTACGC	112	0.376016
								CGGGCC	123	0.426251
								CTTTCC	479	0.307053
								TTTATT	814	0.332044
								CCACCG	285	0.314754
								TTTATG	819	0.324396
								TTTATA	526	0.313005
								CGTTCG	139	0.333356
								CGTTCA	262	0.319535
								ATTTAA	535	0.348051
								CGACGG	212	0.347136
								CGACGC	189	0.432018
								GCGCTC	167	0.306397
								TTGCGC	203	0.425561
								AAAAGT	710	0.336974
								AAAAGC	772	0.362181
								AAAAGA	1298	0.334962
								CGCCAC	221	0.357464
								GCCCGC	124	0.320769
								TCCGAC	163	0.465598
								TTGGAA	1264	0.329068
								TCCAAC	550	0.866706
								TTATTT	890	0.338136
								ACGCGC	106	0.333062
								CAAAAT	1066	0.416289
								CAAAAA	927	0.410299
								GACGGC	261	0.45373
								GCGTCG	205	0.458256
								GGCGCG	149	0.464872
								GGCGCC	259	0.402574
								TTTAAG	471	0.31001
								TTTAAA	522	0.625978
								TTTAAT	529	0.335211
								TTTCCG	268	0.387992
								TTTCCA	790	0.304543
								TTTCCC	451	0.3271
								TTTCCT	802	0.313859
								GCGCGG	127	0.66024
								GCGCGC	146	0.555111
								TGCGCG	133	0.436656
								ATTTCA	967	0.304562
								TTTCGG	252	0.391057
								CTTTTC	718	0.360798
								CTTTTA	529	0.404316
								CTTTTT	820	0.598464
								TTCCAA	859	0.323783
								TAAAAT	590	0.337021
								TAAAAG	589	0.322549
								TAAAAC	415	0.358936
								TAAAAA	697	0.559217
								GTTAAA	466	0.332579
								TAACCG	137	0.329209
								ACCGCG	113	0.41037
								ACCGCC	204	0.531305
								CCGCCT	202	0.384487
								CCGCCG	249	0.719265
								GCCGGC	269	0.357196
								GCCGGA	222	0.330988
								GTTTTT	880	0.432613
								AAAAAG	1013	0.430101
								CCGCCA	229	0.355883
								AATTAT	722	0.35057
								CGGGTC	103	0.384044
								CGGGTA	100	0.320429
								CGCCCG	98	0.357517
								CGCCCC	114	0.343438
								AAAGAA	1570	0.343293
								GTCGCG	138	0.300392
								GTCGCC	247	0.374883
								CCGTCG	214	0.305961
								TTTGAA	1115	0.407246
								TGAACG	314	0.307524
								TTTTAA	586	0.545215
								ATTAAA	500	0.300123
								TTTTAC	574	0.387654
								CCCGGC	151	0.404022
								CACCGG	260	0.353118
								CACCGC	220	0.398411
								GGACGG	223	0.324931
								GCAAAA	1051	0.368248
								CGGGGC	107	0.350172
								CGGGGG	89	0.386061
								AAAAAT	1054	0.495639
								TTCAAA	1025	0.358494
								GGAAAA	1178	0.389383
								GAGCGC	203	0.379241
								CGACCC	116	0.305508
								AAAGTT	961	0.347872
								ACGCGA	105	0.308406
								GCCGAC	236	0.317218
								AAATCG	323	0.335074
								CACGCG	105	0.441484
								CACGCT	213	0.334634
								AAAACT	850	0.334548
								CCAAAA	793	0.304962
								TCGCGG	142	0.336519
								TCGCGC	120	0.467152
								GCGCTT	242	0.393054
								AGAAAA	1411	0.378828
								GCGCTG	295	0.325849
								TTTTAT	792	0.450937
								TTTTAG	540	0.33438
								GGTTTT	729	0.336469
								TGGAAA	1405	0.301993
								GAAAGT	773	0.319137
								CGGTCG	102	0.355495
								GTAAAA	567	0.429329
								ACGCCG	192	0.303874
								AGCGGC	262	0.31276
								GGCGGG	162	0.375708
								GGCGGT	228	0.450529
								GCGCCA	234	0.365514
								GCGCCG	227	0.470818
								TGCGGC	266	0.367323
								TTTGCG	291	0.330941
								TCTAAA	464	0.315606
								ACGGCG	229	0.630373
								CGGAAT	226	0.334306
								CGGAAA	315	0.311366
								TCAAAA	961	0.402091
								CGGCGG	252	0.594798
								CGGCGC	210	0.608666
								CGGCGA	291	0.498917
								CGGCGT	214	0.486263
								GTACGC	141	0.365714
								CGTACG	99	0.450318
								TTTTTC	909	0.587106
								TTTTTA	728	0.58938
								TTTTTG	1170	0.46094
								TTAAAT	443	0.419067
								TTAAAC	355	0.323658
								TTAAAA	528	0.452858
								TTAAAG	553	0.32033
								TTTTTT	799	0.623328
								ACGGCC	194	0.330519
								CCGCGC	138	0.47473
								CCGCGA	116	0.309501
								CCGCGG	135	0.462104
								CGCCGC	240	0.600771
								CTAAAA	488	0.334456
								CGCCGT	225	0.311477
								GTGGCG	279	0.365945
								GCCGCC	287	0.578797
								GCCGCG	139	0.565778
								AAATAA	766	0.318044
								CTTTAA	385	0.340268
								CCCCGG	116	0.316805
								GCTCGC	250	0.30274
								GCTTTT	768	0.415632
								TTTTCT	1131	0.448316
								TTTTCG	324	0.434183
								TTTTCC	720	0.493961
								TTTTCA	1018	0.41972
								CGTTTT	344	0.348224
								CGCGAA	107	0.324118
								GCGCCC	131	0.39698
								CGCGAG	136	0.323935
								GGGCGC	158	0.339552
								CCTAAA	326	0.325521
								CGGAGG	345	0.378834
								GAAAAG	1179	0.345001
								GAAAAA	1174	0.463832
								GAAAAT	1238	0.346602
								AAAAAA	755	0.630888
								GACGCG	115	0.305584
								AGCGCT	207	0.326519

## Sheet: Rice_Leaf_IE
5' Exon				Intron				3' Exon
				Kmer_Seq	Kmer_Frequency	Kmer_Score
				ATTTTA	1959	0.385901
				ATTTTT	3287	0.481377
				TATTTT	3313	0.404868
				TTATTT	3059	0.30022
				TTTAAT	1746	0.354309
				CTTTTT	2531	0.353185
				TAATTT	2305	0.336994
				TTTTAT	2726	0.331843
				TTTTAA	1783	0.496394
				TTTTTA	2537	0.479561
				TTAAAT	1258	0.320481
				TTTTTT	3210	0.507468
				TTTTCT	3329	0.38487
				TTTTCA	2260	0.362992

## Sheet: Rice_Callus_IR
5' Exon				Intron				3' Exon
Kmer_Seq	Kmer_Frequency	Kmer_Score		Kmer_Seq	Kmer_Frequency	Kmer_Score		Kmer_Seq	Kmer_Frequency	Kmer_Score
CGCGGG	86	0.513997		CGCGGC	29	0.402329		AAAAAC	864	0.456736
TCGCCG	277	0.360059		TCGCCG	65	0.440529		GGAAAT	1132	0.337799
TAAATT	382	0.337484		GCGAAA	96	0.337365		CGCGGT	119	0.331215
ATTTTT	713	0.561075		GCGGCG	39	0.501426		CAAATT	1113	0.355551
CGGCCG	185	0.307268		CGGCCG	32	0.301308		TAAAGT	491	0.334409
AAAATG	1082	0.311961		CCGACG	16	0.544614		CCGGCG	207	0.53788
AAAATC	740	0.313605		CCGGCC	44	0.455234		CGAAAT	325	0.327646
GGCGGC	340	0.475253		GACCGG	20	0.325683		TCGCCG	246	0.332713
CCGGCG	238	0.393146		CGACGC	29	0.64689		TTTCTA	746	0.30354
CGCGCC	152	0.411066		TTGCGC	167	0.332813		TTTCTT	1450	0.361696
CGCCGC	288	0.495034		CGCCAC	61	0.344009		AAAGTT	1128	0.365885
AATTTT	759	0.47403		TCCGAC	51	0.367815		ATTTTG	1527	0.398631
GCGGGG	135	0.533095		GGCGCC	46	0.306489		ATTTTA	803	0.457123
GTCGGA	206	0.328816		TGCGCC	93	0.323252		ATTTTC	990	0.420837
CGACGC	181	0.303826		CCGGTC	27	0.580037		ATTTTT	1124	0.670457
TCCGAC	161	0.409336		AGCCGG	30	0.450516		AGAATT	1000	0.339055
GCGCGC	136	0.305056		CCGTCG	39	0.35885		AGTTTT	961	0.367664
TAAAAT	384	0.313831		GACCCG	25	0.331032		TTTAGA	508	0.337954
CCGCCG	290	0.518765		GCGCGA	36	0.324248		TCTTTT	1154	0.441625
GCCGGC	241	0.385631		CGACCG	19	0.419644		GCGGCG	263	0.428012
TAATTT	373	0.318808		GGAGCG	34	0.387792		GCGGCC	207	0.40131
AAAAAC	614	0.321162		TCGCGC	39	0.39766		ATGAAA	1420	0.361866
AAAAAG	963	0.411123		CCCGGT	30	0.337742		AAAATT	1197	0.612058
TCCAAC	514	0.841815		CGGAAA	106	0.352257		CGGCCG	175	0.334504
CGGGGG	117	0.334159		CGGCGC	33	0.378012		AAAATG	1387	0.384728
GTTTTT	545	0.391558		CGCCGC	56	0.350863		CCGACG	155	0.363326
ACGCGC	117	0.32611		CGCCGT	52	0.390623		GATTTT	1101	0.486267
TTTTAT	539	0.326876		GCCGCC	56	0.428397		TATTTT	1052	0.471686
TTTTAG	385	0.344916		GGCGGG	24	0.304203		TTTTGC	1102	0.386589
GCGGCG	301	0.634865		ACCGGG	25	0.396928		TTTTGG	1292	0.39935
GCGCCG	251	0.353907		CGCGAA	36	0.380451		TTTTGT	1315	0.374298
CGGCGG	269	0.72069		GCGCCA	64	0.415634		AAGAAA	2005	0.425239
CGGCGA	283	0.30884						TAGAAA	653	0.336208
TTTTTC	562	0.509367						TTTCGT	365	0.362488
TTTTTA	430	0.589525						TTTCGC	270	0.31457
TTTTTG	814	0.430875						CCTTTT	793	0.3783
TTTTTT	375	0.684311						TTTCAA	1158	0.316924
CCGCGC	132	0.306557						CCGGCC	186	0.319484
CGCCGA	242	0.308043						TGATTT	1250	0.316033
CGCCGG	234	0.37289						CGCGCC	135	0.40077
CGCCGT	203	0.327441						GGTAAA	459	0.334826
GCCGCC	308	0.480115						CGCGCG	97	0.557013
GCCGCG	184	0.360267						CGCGCT	131	0.372093
TTTTCT	841	0.324751						TATAAA	580	0.425812
TTTTCC	580	0.376434						GTTGGA	1069	0.921135
GAAAAA	1074	0.447461						ACTTTT	738	0.372688
								GAAATC	802	0.329647
								GAAATT	1230	0.451051
								TTGAAA	1239	0.35952
								ATAAAT	686	0.305225
								ATAAAA	816	0.501926
								GTGCGC	187	0.423205
								TTCTTT	1378	0.369277
								CATTTT	1123	0.375017
								AAGTTT	1141	0.341034
								TTTCAC	710	0.305887
								TGTTTT	1247	0.313469
								AAATTC	919	0.357368
								AAATTA	792	0.427489
								AAATTG	1208	0.380441
								AAATTT	1244	0.638984
								GGGAAA	925	0.323837
								CCCGCC	123	0.472289
								CAATTT	927	0.366827
								TTTACG	187	0.322689
								GCGCCC	129	0.327964
								AATTTT	1161	0.593694
								AATTTA	647	0.407783
								AATTTC	830	0.391896
								AATTTG	1196	0.409097
								ACAAAA	1260	0.362767
								TGAAAT	1234	0.314531
								TTTCAG	1050	0.324564
								TGAAAA	1505	0.503695
								GTCGGA	256	0.671318
								TGAATT	1030	0.339149
								TTTATT	869	0.361023
								TTTATA	569	0.345764
								CGACGC	176	0.306984
								AAAAGG	1135	0.366258
								AAAAGA	1520	0.427335
								TCCGAC	164	0.571693
								TTGGAA	1465	0.35811
								TGGCGG	339	0.313206
								CAAAAT	1215	0.376472
								CAAAAA	1115	0.490122
								CGCCGT	226	0.385047
								GCGTCG	185	0.302796
								GGCGCG	140	0.302557
								TTTAAG	530	0.340865
								TTTAAA	540	0.533276
								TTTAAC	435	0.311669
								TTTAAT	578	0.405031
								TTTCCG	306	0.300247
								TTTCCC	493	0.307541
								GCGCGG	123	0.368183
								GCGCGC	139	0.569684
								AAACGC	192	0.363613
								TGCGCC	244	0.308993
								AAATCA	1050	0.326662
								CTTTTC	841	0.335174
								CTTTTA	607	0.380532
								ACGGGG	169	0.308542
								CTTTTT	938	0.586099
								TAAAAT	628	0.518788
								TAAAAG	661	0.377161
								TAAAAC	492	0.413385
								TAAAAA	782	0.633809
								GTTAAA	558	0.302585
								GTGAAA	975	0.338921
								GCCGGC	253	0.467217
								AAAAAT	1192	0.661426
								TAATTT	658	0.390548
								AAAAAG	1200	0.525742
								AATTAT	786	0.303866
								CTTAAA	517	0.319455
								CCGCCG	229	0.659122
								ATTTAA	586	0.363141
								GGGCCG	151	0.334439
								GGGCCC	169	0.300399
								TTTGAA	1324	0.373999
								TAAATT	629	0.376334
								TTTTAA	672	0.594131
								ATTAAA	600	0.400211
								TTTTAC	674	0.389975
								ACTTTA	413	0.300199
								CGGGGT	115	0.318249
								GCAAAA	1186	0.332551
								GTTTTT	998	0.486002
								TTCAAA	1180	0.362302
								GGAAAA	1360	0.429336
								AAAACT	943	0.336256
								AAAACC	643	0.357654
								AAAACG	349	0.420395
								AGAAAT	1343	0.315918
								AGAAAA	1670	0.463934
								GGCCGC	222	0.329603
								AAAGAA	1840	0.376399
								TTATTT	1001	0.369556
								TTTTAT	872	0.516151
								TTTTAG	624	0.408247
								AATTAA	614	0.340797
								AAGCGC	266	0.348439
								GAATTT	1005	0.363579
								GAATTA	560	0.328398
								GTAAAA	585	0.477375
								GGATTT	893	0.341267
								GGCGGG	176	0.368928
								AAAATA	1030	0.516075
								CGGAAA	321	0.30733
								TCAAAA	1090	0.404174
								CGGCGG	218	0.489248
								CGGCGC	199	0.491545
								CGGCGA	261	0.312516
								TCCAAC	582	0.828183
								GGTTTT	853	0.356117
								TTTTTC	997	0.602163
								TTTTTA	798	0.677648
								TTTTTG	1243	0.551166
								TTAAAT	518	0.374792
								TTAAAA	609	0.605224
								TTTTTT	870	0.732012
								CGATTT	350	0.34521
								AAAACA	1039	0.317935
								CCGCGC	123	0.416544
								AATAAA	876	0.340399
								CGCCGC	229	0.590505
								CGCCGG	203	0.545848
								GCCGCC	288	0.478178
								GCCGCG	139	0.444043
								AAATAA	922	0.355157
								AAATAG	553	0.328467
								AAATAT	1132	0.321332
								AACTTT	885	0.319282
								GCTTTT	871	0.305085
								TTTTCT	1288	0.442305
								TTTTCG	343	0.422038
								TTTTCC	830	0.427984
								TTTTCA	1115	0.485188
								CGTTTT	376	0.315928
								GTTTTC	803	0.325952
								TTTTGA	1368	0.451975
								CGCGAG	127	0.309275
								GCGCCG	221	0.402961
								GGCGGC	317	0.366735
								AGGAAA	1371	0.326427
								GAAAAG	1383	0.411402
								GAAAAC	829	0.33866
								GAAAAA	1365	0.621914
								GAAAAT	1425	0.452138
								AAAAAA	903	0.767946
								TTTCAT	1053	0.306947

## Sheet: Rice_Callus_IE
5' Exon				Intron				3' Exon
				Kmer_Seq	Kmer_Frequency	Kmer_Score
				TTTCTT	3924	0.335114
				ATTTTA	2242	0.39198
				ATTTTC	2472	0.331084
				ATTTTT	3735	0.572222
				TCTTTT	3284	0.328402
				TATTTT	3851	0.40377
				AAAATT	1644	0.603312
				TTCTTT	3583	0.308013
				CATTTT	2761	0.34395
				TTAATT	2050	0.330151
				AATTTA	1591	0.351997
				TTTATT	3217	0.317791
				TTATTT	3642	0.328298
				TTTAAA	1437	0.611387
				TTTAAT	1987	0.325383
				CTTTTT	2963	0.48929
				TAAAAT	1484	0.472589
				TAATTT	2519	0.33111
				ATTTAA	1353	0.302959
				TTTTAC	1625	0.347469
				TTTTAT	3140	0.413521
				TTTTAA	2145	0.496317
				TTTTTC	3210	0.497965
				TTTTTA	2947	0.606002
				TTTTTG	3002	0.438428
				TTAAAT	1431	0.355328
				TTAAAA	1323	0.68367
				TTTTTT	3718	0.651449
				TTTTCT	3865	0.382983
				TTTTCA	2632	0.382118

## Sheet: AT-and-Rice_IR_cutoff-0.20
5' Exon		Intron		3' Exon
Kmer_Seq		Kmer_Seq		Kmer_Seq
CGCGGC		AAGGAG		AAAAAA
TCGCCG		CGGCGG		AAAAAC
CGCCGC				AAAAAG
GTCGGA				AAAAAT
GGCGCG				AAAACA
ATTTCA				AAAACG
ACGCCG				AAAACT
ACGGCG				AAAAGA
CGGCGG				AAAAGC
CGCCGG				AAAAGG
CGCCGT				AAAAGT
GGCGGA				AAAATA
GCGCCG				AAAATC
				AAAATG
				AAAATT
				AAACCG
				AAACGC
				AAACTT
				AAAGAA
				AAAGCC
				AAAGCT
				AAAGGG
				AAAGTT
				AAATAA
				AAATCA
				AAATCC
				AAATGA
				AAATTA
				AAATTC
				AAATTG
				AAATTT
				AACTTT
				AAGAAA
				AAGTTT
				AATAAA
				AATTAA
				AATTCA
				AATTCT
				AATTTA
				AATTTC
				AATTTG
				AATTTT
				ACAAAA
				ACCGCC
				ACGAAA
				ACGGCG
				ACTTTC
				ACTTTT
				AGAAAA
				AGAAAG
				AGAATT
				AGATTT
				AGCTTT
				AGGAAA
				AGTTTT
				ATAAAA
				ATAAAT
				ATGAAA
				ATTAAA
				ATTTAA
				ATTTAG
				ATTTAT
				ATTTCA
				ATTTCC
				ATTTCG
				ATTTCT
				ATTTTA
				ATTTTC
				ATTTTG
				ATTTTT
				CAAAAA
				CAAAAT
				CAAATT
				CAATTT
				CAGAAA
				CATTTT
				CCAAAA
				CCACCG
				CCGAAA
				CCGACG
				CCGCCG
				CCGCGG
				CCGGCG
				CCTTTT
				CGAAAA
				CGAAAT
				CGACGC
				CGATTT
				CGCACG
				CGCCGA
				CGCCGC
				CGCCGG
				CGCCGT
				CGCGGC
				CGCTTT
				CGGAAA
				CGGCCG
				CGGCGA
				CGGCGC
				CGGCGG
				CGGCGT
				CGGTTT
				CGTAAA
				CGTCGG
				CGTTTT
				CTAAAA
				CTCTTT
				CTGAAA
				CTTAAA
				CTTTAA
				CTTTAT
				CTTTCA
				CTTTCC
				CTTTCT
				CTTTTA
				CTTTTC
				CTTTTG
				CTTTTT
				GAAAAA
				GAAAAC
				GAAAAG
				GAAAAT
				GAAAGA
				GAAAGC
				GAAATT
				GAAGAA
				GAATTT
				GAGAAA
				GAGTTT
				GATTTA
				GATTTC
				GATTTT
				GCAAAA
				GCCGAC
				GCCGCC
				GCCGGC
				GCGCCG
				GCGCGG
				GCGGCA
				GCGGCG
				GCGTTT
				GCTTTA
				GCTTTT
				GGAAAA
				GGAAAG
				GGAAAT
				GGCGAC
				GGCGGA
				GGCGGC
				GGCGTT
				GGCTTT
				GGGAAA
				GGTTGG
				GGTTTT
				GTAAAA
				GTCGGA
				GTGAAA
				GTTAAA
				GTTTAA
				GTTTTA
				GTTTTC
				GTTTTG
				GTTTTT
				TAAAAA
				TAAAAC
				TAAAAG
				TAAAAT
				TAAAGT
				TAAATC
				TAAATT
				TAATTT
				TAGAAA
				TATAAA
				TATTTA
				TATTTT
				TCAAAA
				TCCAAC
				TCCGAC
				TCCGGC
				TCGAAA
				TCGCCG
				TCTAAA
				TCTTTA
				TCTTTC
				TCTTTT
				TGAAAA
				TGAAAG
				TGAAAT
				TGAATT
				TGATTT
				TGGAAA
				TGGCGG
				TGTAAA
				TGTTTT
				TTAAAA
				TTAAAC
				TTAAAG
				TTAAAT
				TTAATT
				TTAGAA
				TTATTT
				TTCAAA
				TTCCAA
				TTCTTT
				TTGAAA
				TTGCGC
				TTGGAA
				TTGGAG
				TTTAAA
				TTTAAC
				TTTAAG
				TTTAAT
				TTTAGA
				TTTATA
				TTTATT
				TTTCAA
				TTTCAC
				TTTCAG
				TTTCAT
				TTTCCA
				TTTCCC
				TTTCCG
				TTTCCT
				TTTCGA
				TTTCGC
				TTTCGG
				TTTCTA
				TTTCTT
				TTTGAA
				TTTGCG
				TTTTAA
				TTTTAC
				TTTTAG
				TTTTAT
				TTTTCA
				TTTTCC
				TTTTCG
				TTTTCT
				TTTTGA
				TTTTGC
				TTTTGG
				TTTTGT
				TTTTTA
				TTTTTC
				TTTTTG
				TTTTTT

[truncated: 1 more sheets: AT-and-Rice_IE_cutoff-0.20]
