# Supplementary material for: Exploring the relationship between intron retention and chromatin accessibility in plants
Source: BMC Genomics. 2018 Jan 5;19:21. doi: 10.1186/s12864-017-4393-z (PMC5756433; doi:10.1186/s12864-017-4393-z)
Supplement: Supplementary file 3 — SupplementaryFile_3.xlsx. This file provides a list of the footprint-exhibiting hexamers in arabidopsis that match motifs in the Plant Cistrom Database. (XLSX 64 kb) [file 12864_2017_4393_MOESM3_ESM.xlsx]

## Sheet: Info
	Hexamer Overlap(s) with Plant Cistrom DB motif(s)
	Each individual tab list overlapping hexamers enriched in all parts (5' exon, intron, and 3' exon) of IR events and introns of IE events. Each overlap provide information about the motif's family, id, consensus sequence, gene/protein id, and alternative id if it exists in other known TF databases. Note that most of the information about individual motifs is coming from the Plant Cistrome Database…

## Sheet: IR_5pExon
kmer	motif_family	motif_id	motif_consensus	AT_ID	gene_name	Protein	CisBP_ID	CisBP_Status	FZ_ID	FZ_Status	Transfac_ID	Transfac_Status	Jaspar_ID	Jaspar_Status
TCGCCG	AP2EREBP_tnt	AT1G12630_col_a	CGCCGCCGCCTTCGCCGACAA	AT1G12630	-	AT1G12630	-	-	-	-	M2688_1.02	I	-	-
CGCCGC	AP2EREBP_tnt	ERF73_col_a	CCACCGCCGCCGCCATTTCCG	AT1G72360	ERF73	ERF73	-	-	-	-	M2700_1.02	I	-	-
CGCCGC	AP2EREBP_tnt	LEP_col_a	TCCGCCGCCGCCACCGCCGCC	AT5G13910	LEP	LEP	-	-	-	-	M2670_1.02	I	-	-
CGCCGC	AP2EREBP_tnt	ERF115_col_a	CCGCCGCCACCGCCG	AT5G07310	ERF115	ERF115	M0036_1.02	I	-	-	-	-	-	-
ACGGCG	HMG_tnt	3XHMGBOX1_col_a	ACGGCGGAGGAGGCGGCGGAG	AT4G11080	3XHMG-BOX1	3XHMGBOX1	-	-	-	-	-	-	-	-
CGGCGG	AP2EREBP_tnt	At5g67000_col_a	CTGTTGCGGCGGCGG	AT5G67000	-	At5g67000	-	-	-	-	-	-	-	-
CGCCGC	AP2EREBP_tnt	ERF8_col_a	TCCTCCGCCGCCGCC	AT1G53170	ERF8	ERF8	M0012_1.02	D	-	-	-	-	-	-
CGCCGC	AP2EREBP_tnt	ERF1_col_a	CCGCCTCCGCCGCCACCACCGCCGCCGC	AT3G23240	ERF1	ERF1	M0025_1.02	D	ERF1	D	M2737_1.02	D	M2360_1.02	D
CGCCGC	AP2EREBP_tnt	ERF10_col_a	TCCACCGCCTCCGCCGCCGCC	AT1G03800	ERF10	ERF10	M0009_1.02	I	-	-	-	-	-	-
CGGCGG	AP2EREBP_tnt	RRTF1_col_a	GAAATTGCGGCGGCG	AT4G34410	RRTF1,Rap2.12	RRTF1	-	-	RRTF1	D	M2910_1.02	I	-	-
CGCCGC	AP2EREBP_tnt	PUCHI_col_a	CCGCCGCCGCCGCCA	AT5G18560	PUCHI	PUCHI	-	-	-	-	M2670_1.02	I	-	-
CGCCGC	AP2EREBP_tnt	ERF2_col_a	CCGCCGCCTCCGCCGCCGCCA	AT5G47220	ERF2	ERF2	M0038_1.02	D	-	-	-	-	-	-
CGGCGG	AP2EREBP_tnt	AT4G18450_col_a	GCGGCGGCGGCGGCGGC	AT4G18450	-	AT4G18450	M0017_1.02	I	-	-	-	-	-	-
CGGCGG	AP2EREBP_tnt	RAP26_col_a	TGGCGGCGGCGGAGG	AT1G43160	RAP2.6	RAP2.6	M0010_1.02	D	RAP2.6	D	-	-	-	-
CGGCGG	AP2EREBP_tnt	ESE1_col_a	CGGCGGCGGCGGCGG	AT3G23220	ESE1	ESE1	-	-	-	-	M2864_1.02	I	-	-
CGCCGC	AP2EREBP_tnt	ERF5_col_a	CCACCGCCGCCGCCA	AT5G47230	ERF5	ERF5	M0039_1.02	D	-	-	-	-	-	-
CGCCGC	AP2EREBP_tnt	ERF7_col_a	CCACCGCCTCCGCCGCCGCCA	AT3G20310	ERF7	ERF7	M0023_1.02	D	-	-	-	-	-	-
TCGCCG	AP2EREBP_tnt	CBF1_col_a	TTCGCCGACATC	AT4G25490	CBF1,DREB1B	CBF1	M0031_1.02	I	-	-	-	-	-	-
GGCGGA	AP2EREBP_tnt	RAP212_col_a	CGGCGGAAATGGCGGCGGAGG	AT1G53910	RAP2.12	RAP212	M0021_1.02	I	-	-	-	-	-	-
CGCCGG	AP2EREBP_tnt	RAP211_col_a	CCGCCGCCGCCGGCG	AT5G19790	RAP2.11	RAP2.11	-	-	-	-	-	-	-	-
CGCCGC	AP2EREBP_tnt	ERF104_col_a	CGCCGCCGCCGCCGCCGCC	AT5G61600	ERF104	ERF104	M0040_1.02	I	-	-	-	-	-	-
CGGCGG	AP2EREBP_tnt	ESE3_col_a	CGGAGGTGGCGGCGGAGGA	AT5G25190	ESE3	ESE3	-	-	-	-	M2736_1.02	I	-	-
GGCGGA	AP2EREBP_tnt	ESE3_col_a	CGGAGGTGGCGGCGGAGGA	AT5G25190	ESE3	ESE3	-	-	-	-	M2736_1.02	I	-	-
CGCCGC	AP2EREBP_tnt	At5g65130_col_a	CCACCGCCGCCGCCA	AT5G65130	-	At5g65130	M0016_1.02	I	-	-	-	-	-	-
CGGCGG	HMG_tnt	3XHMGBOX1_col_a	ACGGCGGAGGAGGCGGCGGAG	AT4G11080	3XHMG-BOX1	3XHMGBOX1	-	-	-	-	-	-	-	-
ACGGCG	Trihelix_tnt	AT3G10030_col_a	AGTTAACGGCGTTA	AT3G10030	-	AT3G10030	-	-	-	-	-	-	-	-
CGCCGC	AP2EREBP_tnt	ERF4_col_a	CCTCCGCCGCCATTT	AT3G15210	ERF4,RAP2.5	ERF4	M0022_1.02	D	-	-	-	-	-	-
CGGCGG	AP2EREBP_tnt	ERF3_col_a	TGGCGGCGGCGGTGG	AT1G50640	ERF3	ERF3	M0011_1.02	D	-	-	-	-	-	-
CGGCGG	AP2EREBP_tnt	RAP212_col_a	CGGCGGAAATGGCGGCGGAGG	AT1G53910	RAP2.12	RAP212	M0021_1.02	I	-	-	-	-	-	-
CGCCGC	mTERF_tnt	AT5G23930_col_a	CGCCGCCGCCACCGCCGCCG	AT5G23930	-	AT5G23930	-	-	-	-	-	-	-	-
CGGCGG	AP2EREBP_tnt	ABR1_col_a	GGCGGAAATGGCGGCGGCG	AT5G64750	ABR1	ABR1	M0010_1.02	I	-	-	-	-	-	-
CGCCGC	AP2EREBP_tnt	CRF4_col_a	CCTCCGCCGCCGCCGCCGCCG	AT4G27950	CRF4	CRF4	M0033_1.02	D	-	-	-	-	-	-
CGGCGG	AP2EREBP_tnt	AT1G28160_col_a	TGGCGGCGGCGGTGG	AT1G28160	-	AT1G28160	-	-	-	-	M2670_1.02	I	-	-
CGGCGG	AP2EREBP_tnt	ERF9_col_a	CGGCGGCGGTGGCGGCGGCGG	AT5G44210	ERF9	ERF9	-	-	-	-	M2740_1.02	I	-	-
GGCGGA	HMG_tnt	3XHMGBOX1_col_a	ACGGCGGAGGAGGCGGCGGAG	AT4G11080	3XHMG-BOX1	3XHMGBOX1	-	-	-	-	-	-	-	-

## Sheet: IR_Intron
kmer	motif_family	motif_id	motif_consensus	AT_ID	gene_name	Protein	CisBP_ID	CisBP_Status	FZ_ID	FZ_Status	Transfac_ID	Transfac_Status	Jaspar_ID	Jaspar_Status
CGGCGG	AP2EREBP_tnt	RRTF1_col_a	GAAATTGCGGCGGCG	AT4G34410	RRTF1,Rap2.12	RRTF1	-	-	RRTF1	D	M2910_1.02	I	-	-
CGGCGG	AP2EREBP_tnt	AT4G18450_col_a	GCGGCGGCGGCGGCGGC	AT4G18450	-	AT4G18450	M0017_1.02	I	-	-	-	-	-	-
CGGCGG	AP2EREBP_tnt	ESE3_col_a	CGGAGGTGGCGGCGGAGGA	AT5G25190	ESE3	ESE3	-	-	-	-	M2736_1.02	I	-	-
CGGCGG	AP2EREBP_tnt	RAP26_col_a	TGGCGGCGGCGGAGG	AT1G43160	RAP2.6	RAP2.6	M0010_1.02	D	RAP2.6	D	-	-	-	-
CGGCGG	AP2EREBP_tnt	RAP212_col_a	CGGCGGAAATGGCGGCGGAGG	AT1G53910	RAP2.12	RAP212	M0021_1.02	I	-	-	-	-	-	-
CGGCGG	AP2EREBP_tnt	ABR1_col_a	GGCGGAAATGGCGGCGGCG	AT5G64750	ABR1	ABR1	M0010_1.02	I	-	-	-	-	-	-
CGGCGG	AP2EREBP_tnt	ERF3_col_a	TGGCGGCGGCGGTGG	AT1G50640	ERF3	ERF3	M0011_1.02	D	-	-	-	-	-	-
CGGCGG	AP2EREBP_tnt	At5g67000_col_a	CTGTTGCGGCGGCGG	AT5G67000	-	At5g67000	-	-	-	-	-	-	-	-
CGGCGG	AP2EREBP_tnt	AT1G28160_col_a	TGGCGGCGGCGGTGG	AT1G28160	-	AT1G28160	-	-	-	-	M2670_1.02	I	-	-
CGGCGG	AP2EREBP_tnt	ERF9_col_a	CGGCGGCGGTGGCGGCGGCGG	AT5G44210	ERF9	ERF9	-	-	-	-	M2740_1.02	I	-	-
CGGCGG	AP2EREBP_tnt	ESE1_col_a	CGGCGGCGGCGGCGG	AT3G23220	ESE1	ESE1	-	-	-	-	M2864_1.02	I	-	-
CGGCGG	HMG_tnt	3XHMGBOX1_col_a	ACGGCGGAGGAGGCGGCGGAG	AT4G11080	3XHMG-BOX1	3XHMGBOX1	-	-	-	-	-	-	-	-

## Sheet: IR_3pExon
kmer	motif_family	motif_id	motif_consensus	AT_ID	gene_name	Protein	CisBP_ID	CisBP_Status	FZ_ID	FZ_Status	Transfac_ID	Transfac_Status	Jaspar_ID	Jaspar_Status
GGCGGC	AP2EREBP_tnt	RAP26_col_a	TGGCGGCGGCGGAGG	AT1G43160	RAP2.6	RAP2.6	M0010_1.02	D	RAP2.6	D	-	-	-	-
CGGCGA	Trihelix_tnt	AT3G58630_col_a	AAATCTCCGGCGACG	AT3G58630	-	AT3G58630	-	-	-	-	-	-	-	-
TTAATT	ZFHD_tnt	ATHB25_col_a	TAATTAATTAAGTTT	AT5G65410	ATHB25,ZFHD2	ATHB25	-	-	-	-	-	-	-	-
TTTTAC	Trihelix_tnt	AT5G47660_col_a	TTTTTTTTTTACCGT	AT5G47660	-	AT5G47660	M1278_1.02	D	-	-	-	-	-	-
GGCGGC	AP2EREBP_tnt	ERF9_col_a	CGGCGGCGGTGGCGGCGGCGG	AT5G44210	ERF9	ERF9	-	-	-	-	M2740_1.02	I	-	-
TAATTT	ARID_tnt	AT1G20910_col_a	AAATTTAATTT	AT1G20910	-	AT1G20910	-	-	-	-	-	-	-	-
GGCGGC	AP2EREBP_tnt	ESE3_col_a	CGGAGGTGGCGGCGGAGGA	AT5G25190	ESE3	ESE3	-	-	-	-	M2736_1.02	I	-	-
AAAAGT	C2C2dof_tnt	dof45_col_a	GAAAAAGTAACTTT	AT4G21080	DOF4.5	DOF4.5	-	-	-	-	-	-	-	-
CTTTTT	C2C2dof_tnt	At4g38000_col_a	TTTTTTTTTTTTTTTTTTTTACTTTTTT	AT4G38000	-	At4g38000	M0652_1.02	D	-	-	-	-	-	-
TTTCAC	C2H2_tnt	AT3G46070_col_a	TCATTTTCACTCTCC	AT3G46070	-	AT3G46070	M0373_1.02	I	-	-	-	-	-	-
AAAAAG	C2C2dof_tnt	OBP4_col_a	CAAAAAGTTAAAAA	AT5G60850	OBP4	OBP4	M0655_1.02	D	-	-	-	-	-	-
CCACCG	AP2EREBP_tnt	At4g16750_col_a	CACCGCCACCGACAC	AT4G16750	-	At4g16750	M0026_1.02	D	-	-	-	-	-	-
ACCGCC	AP2EREBP_tnt	AT1G44830_col_a	CCACCTCCACCGCCA	AT1G44830	-	AT1G44830	M0073_1.02	I	-	-	-	-	-	-
ACTTTT	C2C2dof_tnt	At3g45610_col_a	TTTACTTTTTGCTTTTTTT	AT3G45610	-	At3g45610	M0650_1.02	D	-	-	-	-	-	-
CTTTTT	C2C2dof_tnt	OBP1_col_a	TTTTTTTTTTTTTTACTTTTT	AT3G50410	OBP1	OBP1	-	-	-	-	-	-	-	-
CCACCG	AP2EREBP_tnt	AT1G44830_col_a	CCACCTCCACCGCCA	AT1G44830	-	AT1G44830	M0073_1.02	I	-	-	-	-	-	-
GCCGCC	AP2EREBP_tnt	ERF5_col_a	CCACCGCCGCCGCCA	AT5G47230	ERF5	ERF5	M0039_1.02	D	-	-	-	-	-	-
GGCGGC	AP2EREBP_tnt	AT1G28160_col_a	TGGCGGCGGCGGTGG	AT1G28160	-	AT1G28160	-	-	-	-	M2670_1.02	I	-	-
AATTTA	ARID_tnt	AT1G20910_col_a	AAATTTAATTT	AT1G20910	-	AT1G20910	-	-	-	-	-	-	-	-
CCACCG	AP2EREBP_tnt	AT1G77200_col_a	CCACCGACAAATTC	AT1G77200	-	AT1G77200	M0026_1.02	I	At1g77200	D	-	-	-	-
CGCCGC	AP2EREBP_tnt	ERF2_col_a	CCGCCGCCTCCGCCGCCGCCA	AT5G47220	ERF2	ERF2	M0038_1.02	D	-	-	-	-	-	-
CGGCGG	AP2EREBP_tnt	AT4G18450_col_a	GCGGCGGCGGCGGCGGC	AT4G18450	-	AT4G18450	M0017_1.02	I	-	-	-	-	-	-
GGTTGG	MYB_tnt	MYB13_col_a	GTAGTGGTTGGTGAA	AT1G06180	ATMYB13,ATMYBLFGN	MYB13	-	-	-	-	-	-	-	-
TTCAAA	CPP_tnt	TCX2_col_a	ATTTAAAATTCAAAT	AT4G14770	TCX2	TCX2	M0590_1.02	I	-	-	-	-	-	-
AAAAGT	C2C2dof_tnt	AT1G47655_col_a	AGAAAAAGTAA	AT1G47655	-	AT1G47655	-	-	-	-	-	-	-	-
CCACCG	AP2EREBP_tnt	At4g31060_col_a	CCACCGACAAAACCACCACC	AT4G31060	-	At4g31060	M0014_1.02	I	-	-	-	-	-	-
AAAGTT	C2C2dof_tnt	OBP4_col_a	CAAAAAGTTAAAAA	AT5G60850	OBP4	OBP4	M0655_1.02	D	-	-	-	-	-	-
ACAAAA	C2H2_tnt	IDD4_col_a	CACAAAACGACAAAAAA	AT2G02080	AtIDD4	IDD4	-	-	-	-	-	-	M1940_1.02	I
GCGGCG	AP2EREBP_tnt	RRTF1_col_a	GAAATTGCGGCGGCG	AT4G34410	RRTF1,Rap2.12	RRTF1	-	-	RRTF1	D	M2910_1.02	I	-	-
AAAAGA	G2like_tnt	AT4G37180_col_a	AAAAAGATTCC	AT4G37180	-	AT4G37180	-	-	-	-	-	-	-	-
GCGGCG	AP2EREBP_tnt	ABR1_col_a	GGCGGAAATGGCGGCGGCG	AT5G64750	ABR1	ABR1	M0010_1.02	I	-	-	-	-	-	-
TCGCCG	AP2EREBP_tnt	CBF1_col_a	TTCGCCGACATC	AT4G25490	CBF1,DREB1B	CBF1	M0031_1.02	I	-	-	-	-	-	-
CCGGCG	Trihelix_tnt	AT5G05550_col_a	TTTCTCCGGCGATGA	AT5G05550	-	AT5G05550	-	-	-	-	-	-	-	-
AATTAA	HB_tnt	HDG7_col_a	GTAATTAATGC	AT5G52170	HDG7	HDG7	-	-	-	-	M2775_1.02	D	-	-
GCGGCG	AP2EREBP_tnt	ESE3_col_a	CGGAGGTGGCGGCGGAGGA	AT5G25190	ESE3	ESE3	-	-	-	-	M2736_1.02	I	-	-
CTTTTT	C2C2dof_tnt	dof24_col_a	TTTTTTTACTTTTTG	AT2G37590	DOF2.4	DOF2.4	M0648_1.02	D	-	-	-	-	-	-
GCGGCG	AP2EREBP_tnt	At5g67000_col_a	CTGTTGCGGCGGCGG	AT5G67000	-	At5g67000	-	-	-	-	-	-	-	-
TTTTCA	C2H2_tnt	AT3G46070_col_a	TCATTTTCACTCTCC	AT3G46070	-	AT3G46070	M0373_1.02	I	-	-	-	-	-	-
CCGCCG	AP2EREBP_tnt	At5g65130_col_a	CCACCGCCGCCGCCA	AT5G65130	-	At5g65130	M0016_1.02	I	-	-	-	-	-	-
CCGCCG	AP2EREBP_tnt	PUCHI_col_a	CCGCCGCCGCCGCCA	AT5G18560	PUCHI	PUCHI	-	-	-	-	M2670_1.02	I	-	-
AAGAAA	REMB3_tnt	AT2G31460_col_a	AAAGAAATGATA	AT2G31460	-	AT2G31460	-	-	-	-	-	-	-	-
AAAAAG	C2C2dof_tnt	dof42_col_a	AAAAAAAAAAGGCAAAAAA	AT4G21030	DOF4.2	DOF4.2	-	-	-	-	-	-	-	-
ACCGCC	AP2EREBP_tnt	At1g75490_col_a	CCACCTCCACCGCCA	AT1G75490	-	At1g75490	M0015_1.02	D	-	-	-	-	-	-
TGGCGG	AP2EREBP_tnt	ERF3_col_a	TGGCGGCGGCGGTGG	AT1G50640	ERF3	ERF3	M0011_1.02	D	-	-	-	-	-	-
CGGCGA	Trihelix_tnt	AT5G05550_col_a	TTTCTCCGGCGATGA	AT5G05550	-	AT5G05550	-	-	-	-	-	-	-	-
TTGAAA	ND_tnt	AT1G63040_col_a	TTGAAA	AT1G63040	-	AT1G63040	-	-	-	-	-	-	-	-
TTTTGT	C2H2_tnt	NUC_col_a	TTTTTTTTTGTCGTTTTGTG	AT5G44160	NUC	NUC	-	-	-	-	-	-	-	-
CAAAAA	C2C2dof_tnt	AT3G52440_col_a	CAAAAAGTTAA	AT3G52440	-	AT3G52440	-	-	-	-	-	-	-	-
TATTTT	MYBrelated_tnt	At5g52660_col_a	AGATATTTTTT	AT5G52660	-	At5g52660	M1303_1.02	I	-	-	-	-	-	-
GGTTGG	MYB_tnt	MYB58_col_a	TGTGGTTGGTGAAAC	AT1G16490	ATMYB58,MYB58	MYB58	-	-	-	-	-	-	-	-
CGGCGG	AP2EREBP_tnt	ERF3_col_a	TGGCGGCGGCGGTGG	AT1G50640	ERF3	ERF3	M0011_1.02	D	-	-	-	-	-	-
TCTTTT	G2like_tnt	AT2G40260_col_a	TTAAAATATTCTTTT	AT2G40260	-	AT2G40260	-	-	-	-	-	-	-	-
AAAGTT	C3H_tnt	AT5G63260_col_a	GAAAAAGTTAA	AT5G63260	-	AT5G63260	-	-	-	-	-	-	-	-
CGGCGG	AP2EREBP_tnt	RAP212_col_a	CGGCGGAAATGGCGGCGGAGG	AT1G53910	RAP2.12	RAP212	M0021_1.02	I	-	-	-	-	-	-
AAAAGT	C2C2dof_tnt	COG1_col_a	AAAAAAAAGAAAAAGTGAAAA	AT1G29160	COG1	COG1	M0646_1.02	D	-	-	-	-	-	-
TTTTTT	C2C2dof_tnt	AT2G28810_col_a	TTTTTTTTTTTTTACTTTTTT	AT2G28810	-	AT2G28810	-	-	-	-	-	-	-	-
CGGCGG	AP2EREBP_tnt	ABR1_col_a	GGCGGAAATGGCGGCGGCG	AT5G64750	ABR1	ABR1	M0010_1.02	I	-	-	-	-	-	-
CGCACG	BZR_tnt	At4g18890_col_a	CGCACGTGTGA	AT4G18890	-	At4g18890	-	-	-	-	-	-	-	-
GAAAAA	C3H_tnt	AT5G63260_col_a	GAAAAAGTTAA	AT5G63260	-	AT5G63260	-	-	-	-	-	-	-	-
ACTTTT	C2C2dof_tnt	AT2G28810_col_a	TTTTTTTTTTTTTACTTTTTT	AT2G28810	-	AT2G28810	-	-	-	-	-	-	-	-
TCCGGC	Trihelix_tnt	AT3G58630_col_a	AAATCTCCGGCGACG	AT3G58630	-	AT3G58630	-	-	-	-	-	-	-	-
ACTTTT	C2C2dof_tnt	dof24_col_a	TTTTTTTACTTTTTG	AT2G37590	DOF2.4	DOF2.4	M0648_1.02	D	-	-	-	-	-	-
AAATGA	REMB3_tnt	AT2G31460_col_a	AAAGAAATGATA	AT2G31460	-	AT2G31460	-	-	-	-	-	-	-	-
GAAAAC	CCAATHAP3_tnt	NFYB4_col_a	TGAAAAC	AT1G09030	NF-YB4	NFYB4	-	-	-	-	-	-	-	-
AATTAA	ZFHD_tnt	ATHB24_col_a	AAATGTAATTAATTA	AT2G18350	AtHB24	ATHB24	-	-	-	-	-	-	-	-
TTTTAC	Trihelix_tnt	GT2_col_a	TTTTTTACCGTTTT	AT1G76890	GT2	GT2	-	-	-	-	-	-	-	-
TTTTTG	C2C2dof_tnt	dof24_col_a	TTTTTTTACTTTTTG	AT2G37590	DOF2.4	DOF2.4	M0648_1.02	D	-	-	-	-	-	-
TATTTT	MYBrelated_tnt	At4g01280_col_a	AGATATTTTTT	AT4G01280	-	At4g01280	M1303_1.02	I	-	-	-	-	-	-
TTTTTA	C3H_tnt	EMB1789_col_a	TTTTTTTTTTACCGT	AT5G56930	EMB1789	EMB1789	-	-	-	-	-	-	-	-
GAAAAA	C2C2dof_tnt	dof45_col_a	GAAAAAGTAACTTT	AT4G21080	DOF4.5	DOF4.5	-	-	-	-	-	-	-	-
ACAAAA	C2H2_tnt	SGR5_col_a	AAAAAAAGACAAAAA	AT2G01940	ATIDD15,SGR5	SGR5	-	-	-	-	-	-	-	-
CGCCGC	AP2EREBP_tnt	ERF73_col_a	CCACCGCCGCCGCCATTTCCG	AT1G72360	ERF73	ERF73	-	-	-	-	M2700_1.02	I	-	-
ACTTTC	MADS_tnt	AGL25_col_a	ACTTTCCATTTTTGGAAA	AT5G10140	AGL25,FLC,FLF,	AGL25	-	-	-	-	-	-	M2351_1.02	D
CGCCGC	AP2EREBP_tnt	LEP_col_a	TCCGCCGCCGCCACCGCCGCC	AT5G13910	LEP	LEP	-	-	-	-	M2670_1.02	I	-	-
AAAAAG	C2C2dof_tnt	At5g62940_col_a	AAAAAAAAGAAAAAGTAAAAA	AT5G62940	-	At5g62940	M0657_1.02	D	-	-	-	-	-	-
TTTTGT	C2H2_tnt	JKD_col_a	TTTTTTTTTGTCGTTTTCTG	AT5G03150	JKD	JKD	-	-	-	-	-	-	M1940_1.02	I
CAAAAA	C2H2_tnt	SGR5_col_a	AAAAAAAGACAAAAA	AT2G01940	ATIDD15,SGR5	SGR5	-	-	-	-	-	-	-	-
GAAAAA	C2C2dof_tnt	CDF3_col_a	AAAAAAGAAAAAGTGAAAA	AT3G47500	CDF3	CDF3	M0651_1.02	D	-	-	-	-	-	-
CTTTTC	RWPRK_tnt	NLP7_col_a	ATTTGGCTTTTCGGA	AT4G24020	NLP7	NLP7	-	-	-	-	-	-	-	-
GAAAAA	C2C2dof_tnt	COG1_col_a	AAAAAAAAGAAAAAGTGAAAA	AT1G29160	COG1	COG1	M0646_1.02	D	-	-	-	-	-	-
TCGCCG	AP2EREBP_tnt	AT1G12630_col_a	CGCCGCCGCCTTCGCCGACAA	AT1G12630	-	AT1G12630	-	-	-	-	M2688_1.02	I	-	-
CTTTTT	C2C2dof_tnt	AT5G66940_col_a	TTTTTTTTTTTTTTTACTTTTTTTTTTTT	AT5G66940	-	AT5G66940	-	-	-	-	-	-	-	-
CCACCG	AP2EREBP_tnt	DREB19_col_a	CACCTCCACCGACATTA	AT2G38340	DREB19	DREB19	-	-	-	-	-	-	-	-
TGAAAA	CCAATHAP3_tnt	NFYB4_col_a	TGAAAAC	AT1G09030	NF-YB4	NFYB4	-	-	-	-	-	-	-	-
CGCCGC	AP2EREBP_tnt	ERF10_col_a	TCCACCGCCTCCGCCGCCGCC	AT1G03800	ERF10	ERF10	M0009_1.02	I	-	-	-	-	-	-
GAAAAA	C2C2dof_tnt	Adof1_col_a	AAAAAGAAAAAGTAAAAAAAA	AT1G51700	ADOF1	ADOF1	-	-	-	-	-	-	-	-
AAAAGT	C2C2dof_tnt	DAG2_col_a	CAAAAAGTAAA	AT2G46590	DAG2	DAG2	-	-	-	-	-	-	-	-
CGCCGC	AP2EREBP_tnt	PUCHI_col_a	CCGCCGCCGCCGCCA	AT5G18560	PUCHI	PUCHI	-	-	-	-	M2670_1.02	I	-	-
AAAAGT	C2C2dof_tnt	AT5G02460_col_a	AAAAAAGTAAAAAAAAAAAAA	AT5G02460	-	AT5G02460	-	-	-	-	-	-	-	-
CGGCGA	AP2EREBP_tnt	DDF1_col_a	TGATGTCGGCGACGA	AT1G12610	DDF1	DDF1	-	-	DDF1	D	M2688_1.02	I	-	-
TAAAAA	Trihelix_tnt	AT1G76880_col_a	ACGGTAAAAAAATAAA	AT1G76880	-	AT1G76880	-	-	-	-	-	-	-	-
TTTCCA	MADS_tnt	AGL25_col_a	ACTTTCCATTTTTGGAAA	AT5G10140	AGL25,FLC,FLF,	AGL25	-	-	-	-	-	-	M2351_1.02	D
ACTTTT	C2C2dof_tnt	At4g38000_col_a	TTTTTTTTTTTTTTTTTTTTACTTTTTT	AT4G38000	-	At4g38000	M0652_1.02	D	-	-	-	-	-	-
TTAATT	HB_tnt	ANL2_col_a	GCATTAATTAC	AT4G00730	AHDP,ANL2	ANL2	M0850_1.02	D	-	-	-	-	-	-
ACAAAA	C2H2_tnt	IDD7_col_a	CACAAAACGACAAAAAAA	AT1G55110	AtIDD7	IDD7	-	-	-	-	-	-	M1940_1.02	I
GCCGCC	AP2EREBP_tnt	ERF104_col_a	CGCCGCCGCCGCCGCCGCC	AT5G61600	ERF104	ERF104	M0040_1.02	I	-	-	-	-	-	-
TTCTTT	G2like_tnt	KAN2_col_a	ATTAGAATATTCTTT	AT1G32240	KAN2	KAN2	M1340_1.02	I	-	-	-	-	-	-
AAAAAG	Orphan_tnt	BBX31_col_a	AAAAAGTAAAAAAAA	AT3G21890	BBX31	BBX31	-	-	-	-	-	-	-	-
GCCGAC	AP2EREBP_tnt	AT1G12630_col_a	CGCCGCCGCCTTCGCCGACAA	AT1G12630	-	AT1G12630	-	-	-	-	M2688_1.02	I	-	-
CCACCG	AP2EREBP_tnt	TINY_col_a	CTCCACCGACAAAAT	AT5G25810	TINY	TINY	M0034_1.02	I	-	-	-	-	-	-
TGGCGG	AP2EREBP_tnt	RAP212_col_a	CGGCGGAAATGGCGGCGGAGG	AT1G53910	RAP2.12	RAP212	M0021_1.02	I	-	-	-	-	-	-
ACTTTT	C2C2dof_tnt	AT5G66940_col_a	TTTTTTTTTTTTTTTACTTTTTTTTTTTT	AT5G66940	-	AT5G66940	-	-	-	-	-	-	-	-
TTCTTT	G2like_tnt	AT2G40260_col_a	TTAAAATATTCTTTT	AT2G40260	-	AT2G40260	-	-	-	-	-	-	-	-
AATTAA	HB_tnt	WOX11_col_a	AGTTAATTAAT	AT3G03660	WOX11	WOX11	-	-	-	-	-	-	-	-
GCGGCG	AP2EREBP_tnt	RAP212_col_a	CGGCGGAAATGGCGGCGGAGG	AT1G53910	RAP2.12	RAP212	M0021_1.02	I	-	-	-	-	-	-
TTAAAT	CPP_tnt	AT2G20110_col_a	TTTTAAATTTTTTAA	AT2G20110	-	AT2G20110	M0588_1.02	D	-	-	-	-	-	-
CGCACG	BZR_tnt	At1g78700_col_a	CGCACGTGTGG	AT1G78700	-	At1g78700	-	-	-	-	-	-	-	-
CGCCGC	AP2EREBP_tnt	ERF1_col_a	CCGCCTCCGCCGCCACCACCGCCGCCGC	AT3G23240	ERF1	ERF1	M0025_1.02	D	ERF1	D	M2737_1.02	D	M2360_1.02	D
GCGGCG	AP2EREBP_tnt	ERF9_col_a	CGGCGGCGGTGGCGGCGGCGG	AT5G44210	ERF9	ERF9	-	-	-	-	M2740_1.02	I	-	-
CCGCCG	AP2EREBP_tnt	ERF4_col_a	CCTCCGCCGCCATTT	AT3G15210	ERF4,RAP2.5	ERF4	M0022_1.02	D	-	-	-	-	-	-
TTTCAG	C2H2_tnt	JGL_col_a	ACTTTCAGTTA	AT1G13400	JGL,NUB	JGL	-	-	-	-	-	-	-	-
CGCCGC	AP2EREBP_tnt	ERF104_col_a	CGCCGCCGCCGCCGCCGCC	AT5G61600	ERF104	ERF104	M0040_1.02	I	-	-	-	-	-	-
TTTAAT	ARID_tnt	AT1G20910_col_a	AAATTTAATTT	AT1G20910	-	AT1G20910	-	-	-	-	-	-	-	-
ATTTAA	ARID_tnt	At1g76110_col_a	ATAATTTAATT	AT1G76110	-	At1g76110	-	-	-	-	-	-	-	-
AAATTC	CPP_tnt	TCX2_col_a	ATTTAAAATTCAAAT	AT4G14770	TCX2	TCX2	M0590_1.02	I	-	-	-	-	-	-
GTAAAA	Trihelix_tnt	AT1G76880_col_a	ACGGTAAAAAAATAAA	AT1G76880	-	AT1G76880	-	-	-	-	-	-	-	-
AATTAA	ZFHD_tnt	ATHB25_col_a	TAATTAATTAAGTTT	AT5G65410	ATHB25,ZFHD2	ATHB25	-	-	-	-	-	-	-	-
CCGCCG	AP2EREBP_tnt	CRF4_col_a	CCTCCGCCGCCGCCGCCGCCG	AT4G27950	CRF4	CRF4	M0033_1.02	D	-	-	-	-	-	-
ATTTAA	CPP_tnt	TSO1_col_a	ATTTTAAAATTTAAA	AT3G22780	TSO1	TSO1	M0590_1.02	I	-	-	-	-	-	-
AAAAAG	C2C2dof_tnt	AT1G47655_col_a	AGAAAAAGTAA	AT1G47655	-	AT1G47655	-	-	-	-	-	-	-	-
AAAAAG	C2C2dof_tnt	DAG2_col_a	CAAAAAGTAAA	AT2G46590	DAG2	DAG2	-	-	-	-	-	-	-	-
AAAGAA	G2like_tnt	AT2G38300_col_a	AAAAGAATGTT	AT2G38300	-	AT2G38300	-	-	-	-	-	-	-	-
TAAATT	CPP_tnt	AT2G20110_col_a	TTTTAAATTTTTTAA	AT2G20110	-	AT2G20110	M0588_1.02	D	-	-	-	-	-	-
CCGCCG	AP2EREBP_tnt	ERF5_col_a	CCACCGCCGCCGCCA	AT5G47230	ERF5	ERF5	M0039_1.02	D	-	-	-	-	-	-
CTTTCC	MADS_tnt	AGL25_col_a	ACTTTCCATTTTTGGAAA	AT5G10140	AGL25,FLC,FLF,	AGL25	-	-	-	-	-	-	M2351_1.02	D
CGCCGC	AP2EREBP_tnt	CRF4_col_a	CCTCCGCCGCCGCCGCCGCCG	AT4G27950	CRF4	CRF4	M0033_1.02	D	-	-	-	-	-	-
GCCGCC	AP2EREBP_tnt	ERF1_col_a	CCGCCTCCGCCGCCACCACCGCCGCCGC	AT3G23240	ERF1	ERF1	M0025_1.02	D	ERF1	D	M2737_1.02	D	M2360_1.02	D
ACTTTT	C2C2dof_tnt	OBP1_col_a	TTTTTTTTTTTTTTACTTTTT	AT3G50410	OBP1	OBP1	-	-	-	-	-	-	-	-
GCCGCC	AP2EREBP_tnt	ERF73_col_a	CCACCGCCGCCGCCATTTCCG	AT1G72360	ERF73	ERF73	-	-	-	-	M2700_1.02	I	-	-
AAAGTT	C2C2dof_tnt	AT3G52440_col_a	CAAAAAGTTAA	AT3G52440	-	AT3G52440	-	-	-	-	-	-	-	-
CGCCGC	mTERF_tnt	AT5G23930_col_a	CGCCGCCGCCACCGCCGCCG	AT5G23930	-	AT5G23930	-	-	-	-	-	-	-	-
AAAGAA	G2like_tnt	AT5G45580_col_a	AAAAGAATATTCTT	AT5G45580	-	AT5G45580	-	-	-	-	-	-	-	-
CCGCCG	AP2EREBP_tnt	ERF10_col_a	TCCACCGCCTCCGCCGCCGCC	AT1G03800	ERF10	ERF10	M0009_1.02	I	-	-	-	-	-	-
AAATTT	CPP_tnt	AT2G20110_col_a	TTTTAAATTTTTTAA	AT2G20110	-	AT2G20110	M0588_1.02	D	-	-	-	-	-	-
TTTTAA	CPP_tnt	AT2G20110_col_a	TTTTAAATTTTTTAA	AT2G20110	-	AT2G20110	M0588_1.02	D	-	-	-	-	-	-
AAAAGT	C2C2dof_tnt	AT3G52440_col_a	CAAAAAGTTAA	AT3G52440	-	AT3G52440	-	-	-	-	-	-	-	-
CCGCCG	mTERF_tnt	AT5G23930_col_a	CGCCGCCGCCACCGCCGCCG	AT5G23930	-	AT5G23930	-	-	-	-	-	-	-	-
CGGCGG	AP2EREBP_tnt	RAP26_col_a	TGGCGGCGGCGGAGG	AT1G43160	RAP2.6	RAP2.6	M0010_1.02	D	RAP2.6	D	-	-	-	-
TTTAAA	CPP_tnt	AT2G20110_col_a	TTTTAAATTTTTTAA	AT2G20110	-	AT2G20110	M0588_1.02	D	-	-	-	-	-	-
TAATTT	ARID_tnt	At1g76110_col_a	ATAATTTAATT	AT1G76110	-	At1g76110	-	-	-	-	-	-	-	-
ACCGCC	AP2EREBP_tnt	AT3G57600_col_a	CCGCCACCGCC	AT3G57600	-	AT3G57600	-	-	-	-	-	-	M1943_1.02	I
GCCGAC	AP2EREBP_tnt	CBF2_col_a	TCTTTGCCGACATCA	AT4G25470	CBF2,DREB1C,FTQ4	CBF2	M0030_1.02	D	-	-	-	-	-	-
GCCGCC	AP2EREBP_tnt	PUCHI_col_a	CCGCCGCCGCCGCCA	AT5G18560	PUCHI	PUCHI	-	-	-	-	M2670_1.02	I	-	-
GCCGCC	AP2EREBP_tnt	ERF2_col_a	CCGCCGCCTCCGCCGCCGCCA	AT5G47220	ERF2	ERF2	M0038_1.02	D	-	-	-	-	-	-
AATTTA	ARID_tnt	At1g76110_col_a	ATAATTTAATT	AT1G76110	-	At1g76110	-	-	-	-	-	-	-	-
AAAGCT	C2C2dof_tnt	dof43_col_a	AAAGCTACTTT	AT4G21040	DOF4.3	DOF4.3	-	-	-	-	-	-	-	-
GAAAAA	C2C2dof_tnt	At5g62940_col_a	AAAAAAAAGAAAAAGTAAAAA	AT5G62940	-	At5g62940	M0657_1.02	D	-	-	-	-	-	-
ACTTTT	C2C2dof_tnt	OBP3_col_a	TTTACTTTTTTTTTTTTTTTT	AT3G55370	OBP3	OBP3	-	-	-	-	-	-	-	-
TATTTT	MYBrelated_tnt	LHY1_col_a	AGATATTTTT	AT1G01060	LHY,LHY1	LHY1	M1365_1.02	I	-	-	-	-	-	-
GGCGGA	HMG_tnt	3XHMGBOX1_col_a	ACGGCGGAGGAGGCGGCGGAG	AT4G11080	3XHMG-BOX1	3XHMGBOX1	-	-	-	-	-	-	-	-
CCGCCG	AP2EREBP_tnt	ERF8_col_a	TCCTCCGCCGCCGCC	AT1G53170	ERF8	ERF8	M0012_1.02	D	-	-	-	-	-	-
CGCCGC	AP2EREBP_tnt	ERF115_col_a	CCGCCGCCACCGCCG	AT5G07310	ERF115	ERF115	M0036_1.02	I	-	-	-	-	-	-
ACGGCG	HMG_tnt	3XHMGBOX1_col_a	ACGGCGGAGGAGGCGGCGGAG	AT4G11080	3XHMG-BOX1	3XHMGBOX1	-	-	-	-	-	-	-	-
GGCGGA	AP2EREBP_tnt	ESE3_col_a	CGGAGGTGGCGGCGGAGGA	AT5G25190	ESE3	ESE3	-	-	-	-	M2736_1.02	I	-	-
CCACCG	AP2EREBP_tnt	AT3G57600_col_a	CCGCCACCGCC	AT3G57600	-	AT3G57600	-	-	-	-	-	-	M1943_1.02	I
CCGCCG	AP2EREBP_tnt	RAP211_col_a	CCGCCGCCGCCGGCG	AT5G19790	RAP2.11	RAP2.11	-	-	-	-	-	-	-	-
AAAAAG	C2C2dof_tnt	CDF3_col_a	AAAAAAGAAAAAGTGAAAA	AT3G47500	CDF3	CDF3	M0651_1.02	D	-	-	-	-	-	-
GCCGCC	AP2EREBP_tnt	ERF7_col_a	CCACCGCCTCCGCCGCCGCCA	AT3G20310	ERF7	ERF7	M0023_1.02	D	-	-	-	-	-	-
AAAAGA	G2like_tnt	AT2G38300_col_a	AAAAGAATGTT	AT2G38300	-	AT2G38300	-	-	-	-	-	-	-	-
AAAAAA	C2C2dof_tnt	dof42_col_a	AAAAAAAAAAGGCAAAAAA	AT4G21030	DOF4.2	DOF4.2	-	-	-	-	-	-	-	-
CGGCGA	AP2EREBP_tnt	CBF4_col_a	TGATGTCGGCGAA	AT5G51990	CBF4,DREB1D	CBF4	M0031_1.02	I	-	-	-	-	-	-
AAAAGT	C3H_tnt	AT5G63260_col_a	GAAAAAGTTAA	AT5G63260	-	AT5G63260	-	-	-	-	-	-	-	-
GCCGGC	AP2EREBP_tnt	RAP211_col_a	CCGCCGCCGCCGGCG	AT5G19790	RAP2.11	RAP2.11	-	-	-	-	-	-	-	-
GGTTGG	MYB_tnt	MYB83_col_a	GTGGTTGGTGG	AT3G08500	MYB83	MYB83	-	-	-	-	-	-	-	-
TTTTTA	Trihelix_tnt	GT2_col_a	TTTTTTACCGTTTT	AT1G76890	GT2	GT2	-	-	-	-	-	-	-	-
TATTTT	MYBrelated_tnt	At3g09600_col_a	AGATATTTTTTT	AT3G09600	-	At3g09600	M1303_1.02	I	-	-	-	-	-	-
GCCGCC	AP2EREBP_tnt	RAP211_col_a	CCGCCGCCGCCGGCG	AT5G19790	RAP2.11	RAP2.11	-	-	-	-	-	-	-	-
GGCGGC	AP2EREBP_tnt	AT4G18450_col_a	GCGGCGGCGGCGGCGGC	AT4G18450	-	AT4G18450	M0017_1.02	I	-	-	-	-	-	-
GGCGGC	AP2EREBP_tnt	ERF3_col_a	TGGCGGCGGCGGTGG	AT1G50640	ERF3	ERF3	M0011_1.02	D	-	-	-	-	-	-
CGGCGG	AP2EREBP_tnt	ESE1_col_a	CGGCGGCGGCGGCGG	AT3G23220	ESE1	ESE1	-	-	-	-	M2864_1.02	I	-	-
TTAAAT	ARID_tnt	AT2G17410_col_a	AAATTAAAATTAAAT	AT2G17410	-	AT2G17410	-	-	-	-	-	-	-	-
TTTAAT	ARID_tnt	At1g76110_col_a	ATAATTTAATT	AT1G76110	-	At1g76110	-	-	-	-	-	-	-	-
GCCGAC	AP2EREBP_tnt	CBF1_col_a	TTCGCCGACATC	AT4G25490	CBF1,DREB1B	CBF1	M0031_1.02	I	-	-	-	-	-	-
AAAATA	MYBrelated_tnt	AT3G10113_col_a	TAAAAAAATATCTTA	AT3G10113	-	AT3G10113	M1317_1.02	I	-	-	-	-	-	-
GGCGGC	AP2EREBP_tnt	ABR1_col_a	GGCGGAAATGGCGGCGGCG	AT5G64750	ABR1	ABR1	M0010_1.02	I	-	-	-	-	-	-
GCCGCC	AP2EREBP_tnt	At5g65130_col_a	CCACCGCCGCCGCCA	AT5G65130	-	At5g65130	M0016_1.02	I	-	-	-	-	-	-
CCGGCG	AP2EREBP_tnt	RAP211_col_a	CCGCCGCCGCCGGCG	AT5G19790	RAP2.11	RAP2.11	-	-	-	-	-	-	-	-
ATTAAA	ARID_tnt	AT2G17410_col_a	AAATTAAAATTAAAT	AT2G17410	-	AT2G17410	-	-	-	-	-	-	-	-
AAATTT	CPP_tnt	TSO1_col_a	ATTTTAAAATTTAAA	AT3G22780	TSO1	TSO1	M0590_1.02	I	-	-	-	-	-	-
AATTAA	ZFHD_tnt	ATHB33_col_a	ACGTAATTAAT	AT1G75240	AtHB33,AtHB33	ATHB33	-	-	-	-	-	-	-	-
AAAAGT	Orphan_tnt	BBX31_col_a	AAAAAGTAAAAAAAA	AT3G21890	BBX31	BBX31	-	-	-	-	-	-	-	-
GCCGCC	AP2EREBP_tnt	ERF4_col_a	CCTCCGCCGCCATTT	AT3G15210	ERF4,RAP2.5	ERF4	M0022_1.02	D	-	-	-	-	-	-
TTTAAA	CPP_tnt	TSO1_col_a	ATTTTAAAATTTAAA	AT3G22780	TSO1	TSO1	M0590_1.02	I	-	-	-	-	-	-
GCGGCG	AP2EREBP_tnt	AT1G28160_col_a	TGGCGGCGGCGGTGG	AT1G28160	-	AT1G28160	-	-	-	-	M2670_1.02	I	-	-
TTTTAC	C3H_tnt	EMB1789_col_a	TTTTTTTTTTACCGT	AT5G56930	EMB1789	EMB1789	-	-	-	-	-	-	-	-
CCACCG	AP2EREBP_tnt	DEAR2_col_a	CCACCGCCACCGACA	AT5G67190	DEAR2	DEAR2	M0075_1.02	I	-	-	-	-	-	-
CGCCGA	AP2EREBP_tnt	AT1G12630_col_a	CGCCGCCGCCTTCGCCGACAA	AT1G12630	-	AT1G12630	-	-	-	-	M2688_1.02	I	-	-
CGCCGG	AP2EREBP_tnt	RAP211_col_a	CCGCCGCCGCCGGCG	AT5G19790	RAP2.11	RAP2.11	-	-	-	-	-	-	-	-
AAAAAG	C2C2dof_tnt	COG1_col_a	AAAAAAAAGAAAAAGTGAAAA	AT1G29160	COG1	COG1	M0646_1.02	D	-	-	-	-	-	-
GGCGGC	AP2EREBP_tnt	RAP212_col_a	CGGCGGAAATGGCGGCGGAGG	AT1G53910	RAP2.12	RAP212	M0021_1.02	I	-	-	-	-	-	-
AAAATT	ARID_tnt	AT2G17410_col_a	AAATTAAAATTAAAT	AT2G17410	-	AT2G17410	-	-	-	-	-	-	-	-
CCGCCG	AP2EREBP_tnt	ERF104_col_a	CGCCGCCGCCGCCGCCGCC	AT5G61600	ERF104	ERF104	M0040_1.02	I	-	-	-	-	-	-
CTTTTT	C2C2dof_tnt	OBP3_col_a	TTTACTTTTTTTTTTTTTTTT	AT3G55370	OBP3	OBP3	-	-	-	-	-	-	-	-
CGCCGC	AP2EREBP_tnt	At5g65130_col_a	CCACCGCCGCCGCCA	AT5G65130	-	At5g65130	M0016_1.02	I	-	-	-	-	-	-
TTAATT	HB_tnt	WOX11_col_a	AGTTAATTAAT	AT3G03660	WOX11	WOX11	-	-	-	-	-	-	-	-
CTTTTT	C2C2dof_tnt	AT1G69570_col_a	TTTTCACTTTTTCTTTTTTTTTTTTTT	AT1G69570	-	AT1G69570	-	-	-	-	-	-	-	-
ACGGCG	Trihelix_tnt	AT3G10030_col_a	AGTTAACGGCGTTA	AT3G10030	-	AT3G10030	-	-	-	-	-	-	-	-
AAAAAG	C2C2dof_tnt	Adof1_col_a	AAAAAGAAAAAGTAAAAAAAA	AT1G51700	ADOF1	ADOF1	-	-	-	-	-	-	-	-
CGGCGT	Trihelix_tnt	AT3G10030_col_a	AGTTAACGGCGTTA	AT3G10030	-	AT3G10030	-	-	-	-	-	-	-	-
TTAATT	ZFHD_tnt	ATHB24_col_a	AAATGTAATTAATTA	AT2G18350	AtHB24	ATHB24	-	-	-	-	-	-	-	-
CGGCGG	AP2EREBP_tnt	At5g67000_col_a	CTGTTGCGGCGGCGG	AT5G67000	-	At5g67000	-	-	-	-	-	-	-	-
CTTTTT	C2C2dof_tnt	At3g45610_col_a	TTTACTTTTTGCTTTTTTT	AT3G45610	-	At3g45610	M0650_1.02	D	-	-	-	-	-	-
GCGGCG	AP2EREBP_tnt	AT4G18450_col_a	GCGGCGGCGGCGGCGGC	AT4G18450	-	AT4G18450	M0017_1.02	I	-	-	-	-	-	-
CCACCG	AP2EREBP_tnt	DEAR5_col_a	CTTCATCACCACCGACAAT	AT4G06746	DEAR5,RAP2.9	DEAR5	M0075_1.02	I	-	-	-	-	-	-
TTAATT	ARID_tnt	At1g76110_col_a	ATAATTTAATT	AT1G76110	-	At1g76110	-	-	-	-	-	-	-	-
GTAAAA	Trihelix_tnt	GTL1_col_a	ACGGTAAAAA	AT1G33240	AT-GTL1,AT-GTL2	GTL1	-	-	-	-	-	-	-	-
TTTTTA	Trihelix_tnt	AT5G47660_col_a	TTTTTTTTTTACCGT	AT5G47660	-	AT5G47660	M1278_1.02	D	-	-	-	-	-	-
GCCGCC	AP2EREBP_tnt	ERF10_col_a	TCCACCGCCTCCGCCGCCGCC	AT1G03800	ERF10	ERF10	M0009_1.02	I	-	-	-	-	-	-
GCGGCG	AP2EREBP_tnt	ESE1_col_a	CGGCGGCGGCGGCGG	AT3G23220	ESE1	ESE1	-	-	-	-	M2864_1.02	I	-	-
GGCGAC	Trihelix_tnt	AT3G58630_col_a	AAATCTCCGGCGACG	AT3G58630	-	AT3G58630	-	-	-	-	-	-	-	-
CCGCCG	AP2EREBP_tnt	ERF1_col_a	CCGCCTCCGCCGCCACCACCGCCGCCGC	AT3G23240	ERF1	ERF1	M0025_1.02	D	ERF1	D	M2737_1.02	D	M2360_1.02	D
CAAAAA	C2C2dof_tnt	OBP4_col_a	CAAAAAGTTAAAAA	AT5G60850	OBP4	OBP4	M0655_1.02	D	-	-	-	-	-	-
CGCCGC	AP2EREBP_tnt	ERF8_col_a	TCCTCCGCCGCCGCC	AT1G53170	ERF8	ERF8	M0012_1.02	D	-	-	-	-	-	-
CCGCCG	AP2EREBP_tnt	ERF2_col_a	CCGCCGCCTCCGCCGCCGCCA	AT5G47220	ERF2	ERF2	M0038_1.02	D	-	-	-	-	-	-
AATTCA	CPP_tnt	TCX2_col_a	ATTTAAAATTCAAAT	AT4G14770	TCX2	TCX2	M0590_1.02	I	-	-	-	-	-	-
CCGCCG	AP2EREBP_tnt	ERF115_col_a	CCGCCGCCACCGCCG	AT5G07310	ERF115	ERF115	M0036_1.02	I	-	-	-	-	-	-
GGCGGC	AP2EREBP_tnt	RRTF1_col_a	GAAATTGCGGCGGCG	AT4G34410	RRTF1,Rap2.12	RRTF1	-	-	RRTF1	D	M2910_1.02	I	-	-
GCCGCC	AP2EREBP_tnt	LEP_col_a	TCCGCCGCCGCCACCGCCGCC	AT5G13910	LEP	LEP	-	-	-	-	M2670_1.02	I	-	-
TGGCGG	AP2EREBP_tnt	ABR1_col_a	GGCGGAAATGGCGGCGGCG	AT5G64750	ABR1	ABR1	M0010_1.02	I	-	-	-	-	-	-
GAAAAA	C2C2dof_tnt	AT1G47655_col_a	AGAAAAAGTAA	AT1G47655	-	AT1G47655	-	-	-	-	-	-	-	-
AAAATA	MYBrelated_tnt	RVE1_col_a	AAAAAAATATCTTA	AT5G17300	RVE1	RVE1	-	-	RVE1	D	-	-	-	-
GGCGGA	AP2EREBP_tnt	RAP212_col_a	CGGCGGAAATGGCGGCGGAGG	AT1G53910	RAP2.12	RAP212	M0021_1.02	I	-	-	-	-	-	-
CCACCG	AP2EREBP_tnt	DREB26_col_a	CCACCACCACCTCCACCGAC	AT1G21910	DREB26	DREB26	M0075_1.02	I	-	-	-	-	-	-
AATTTA	CPP_tnt	TSO1_col_a	ATTTTAAAATTTAAA	AT3G22780	TSO1	TSO1	M0590_1.02	I	-	-	-	-	-	-
CGGCGG	AP2EREBP_tnt	RRTF1_col_a	GAAATTGCGGCGGCG	AT4G34410	RRTF1,Rap2.12	RRTF1	-	-	RRTF1	D	M2910_1.02	I	-	-
CCACCG	AP2EREBP_tnt	CEJ1_col_a	CCACCTCCACCGACA	AT3G50260	ATERF011,CEJ1,DEAR1	CEJ1	M0075_1.02	I	-	-	-	-	-	-
AAAAGG	C2C2dof_tnt	dof42_col_a	AAAAAAAAAAGGCAAAAAA	AT4G21030	DOF4.2	DOF4.2	-	-	-	-	-	-	-	-
TTTTTG	C2C2dof_tnt	At3g45610_col_a	TTTACTTTTTGCTTTTTTT	AT3G45610	-	At3g45610	M0650_1.02	D	-	-	-	-	-	-
CCGCCG	AP2EREBP_tnt	ERF73_col_a	CCACCGCCGCCGCCATTTCCG	AT1G72360	ERF73	ERF73	-	-	-	-	M2700_1.02	I	-	-
AAAAAG	C3H_tnt	AT5G63260_col_a	GAAAAAGTTAA	AT5G63260	-	AT5G63260	-	-	-	-	-	-	-	-
TAAAAA	Trihelix_tnt	GTL1_col_a	ACGGTAAAAA	AT1G33240	AT-GTL1,AT-GTL2	GTL1	-	-	-	-	-	-	-	-
GCCGCC	AP2EREBP_tnt	ERF115_col_a	CCGCCGCCACCGCCG	AT5G07310	ERF115	ERF115	M0036_1.02	I	-	-	-	-	-	-
GGCTTT	RWPRK_tnt	NLP7_col_a	ATTTGGCTTTTCGGA	AT4G24020	NLP7	NLP7	-	-	-	-	-	-	-	-
AAAATA	ND_tnt	AT2G28920_col_a	AAAAATATCT	AT2G28920	-	AT2G28920	-	-	-	-	-	-	-	-
TTAATT	ARID_tnt	AT1G20910_col_a	AAATTTAATTT	AT1G20910	-	AT1G20910	-	-	-	-	-	-	-	-
GTTAAA	MYB_tnt	MYB1_col_a	ATTACCGTTAAAGTTGTTA	AT3G09230	AtMYB1	MYB1	-	-	-	-	-	-	-	-
TTAATT	ZFHD_tnt	ATHB34_col_a	TTTAATCATTAATTA	AT3G28920	AtHB34	ATHB34	-	-	-	-	-	-	-	-
TTTTGT	C2H2_tnt	AtIDD11_col_a	TTTTTTTTTTTGTCTTTTTCT	AT3G13810	AtIDD11	AtIDD11	-	-	-	-	-	-	-	-
CCACCG	AP2EREBP_tnt	At1g75490_col_a	CCACCTCCACCGCCA	AT1G75490	-	At1g75490	M0015_1.02	D	-	-	-	-	-	-
AAAAGT	C2C2dof_tnt	CDF3_col_a	AAAAAAGAAAAAGTGAAAA	AT3G47500	CDF3	CDF3	M0651_1.02	D	-	-	-	-	-	-
AAAAAG	C2C2dof_tnt	AT5G02460_col_a	AAAAAAGTAAAAAAAAAAAAA	AT5G02460	-	AT5G02460	-	-	-	-	-	-	-	-
AAAAAA	REM_tnt	REM19_col_a	AAAAAAAAAAAAAAA	AT1G49480	REM19,RTV1	REM19	-	-	-	-	-	-	-	-
CGCCGC	AP2EREBP_tnt	ERF5_col_a	CCACCGCCGCCGCCA	AT5G47230	ERF5	ERF5	M0039_1.02	D	-	-	-	-	-	-
ATTTAA	ARID_tnt	AT1G20910_col_a	AAATTTAATTT	AT1G20910	-	AT1G20910	-	-	-	-	-	-	-	-
CGCCGC	AP2EREBP_tnt	ERF7_col_a	CCACCGCCTCCGCCGCCGCCA	AT3G20310	ERF7	ERF7	M0023_1.02	D	-	-	-	-	-	-
ACTTTT	C2C2dof_tnt	AT1G69570_col_a	TTTTCACTTTTTCTTTTTTTTTTTTTT	AT1G69570	-	AT1G69570	-	-	-	-	-	-	-	-
ACTTTT	WRKY_tnt	WRKY50_col_a	CTTTGACTTTTTT	AT5G26170	WRKY50	WRKY50	M1702_1.02	I	-	-	-	-	-	-
TCCGGC	Trihelix_tnt	AT5G05550_col_a	TTTCTCCGGCGATGA	AT5G05550	-	AT5G05550	-	-	-	-	-	-	-	-
TGGCGG	E2FDP_tnt	DEL2_col_a	TTATTTTTTTGGCGGGAAAA	AT5G14960	DEL2,E2FD,E2L1	DEL2	-	-	-	-	M2729_1.02	D	-	-
CCGCCG	AP2EREBP_tnt	ERF7_col_a	CCACCGCCTCCGCCGCCGCCA	AT3G20310	ERF7	ERF7	M0023_1.02	D	-	-	-	-	-	-
GCGGCG	AP2EREBP_tnt	ERF3_col_a	TGGCGGCGGCGGTGG	AT1G50640	ERF3	ERF3	M0011_1.02	D	-	-	-	-	-	-
GGCGGC	AP2EREBP_tnt	At5g67000_col_a	CTGTTGCGGCGGCGG	AT5G67000	-	At5g67000	-	-	-	-	-	-	-	-
AATTAA	ARID_tnt	AT2G17410_col_a	AAATTAAAATTAAAT	AT2G17410	-	AT2G17410	-	-	-	-	-	-	-	-
AAAATT	CPP_tnt	TSO1_col_a	ATTTTAAAATTTAAA	AT3G22780	TSO1	TSO1	M0590_1.02	I	-	-	-	-	-	-
AAAAGT	C2C2dof_tnt	OBP4_col_a	CAAAAAGTTAAAAA	AT5G60850	OBP4	OBP4	M0655_1.02	D	-	-	-	-	-	-
GCCGCC	mTERF_tnt	AT5G23930_col_a	CGCCGCCGCCACCGCCGCCG	AT5G23930	-	AT5G23930	-	-	-	-	-	-	-	-
CGGCGG	AP2EREBP_tnt	ESE3_col_a	CGGAGGTGGCGGCGGAGGA	AT5G25190	ESE3	ESE3	-	-	-	-	M2736_1.02	I	-	-
CTTTTT	C2C2dof_tnt	AT2G28810_col_a	TTTTTTTTTTTTTACTTTTTT	AT2G28810	-	AT2G28810	-	-	-	-	-	-	-	-
AAAAAG	C2C2dof_tnt	dof45_col_a	GAAAAAGTAACTTT	AT4G21080	DOF4.5	DOF4.5	-	-	-	-	-	-	-	-
CAGAAA	GRF_tnt	GRF9_col_a	TTGTCAGAAAATACA	AT2G45480	AtGRF9	GRF9	-	-	-	-	-	-	-	-
GCGGCG	AP2EREBP_tnt	RAP26_col_a	TGGCGGCGGCGGAGG	AT1G43160	RAP2.6	RAP2.6	M0010_1.02	D	RAP2.6	D	-	-	-	-
GGCGGC	AP2EREBP_tnt	ESE1_col_a	CGGCGGCGGCGGCGG	AT3G23220	ESE1	ESE1	-	-	-	-	M2864_1.02	I	-	-
AAAAGT	C2C2dof_tnt	Adof1_col_a	AAAAAGAAAAAGTAAAAAAAA	AT1G51700	ADOF1	ADOF1	-	-	-	-	-	-	-	-
CGGCGG	HMG_tnt	3XHMGBOX1_col_a	ACGGCGGAGGAGGCGGCGGAG	AT4G11080	3XHMG-BOX1	3XHMGBOX1	-	-	-	-	-	-	-	-
GCCGCC	AP2EREBP_tnt	CRF4_col_a	CCTCCGCCGCCGCCGCCGCCG	AT4G27950	CRF4	CRF4	M0033_1.02	D	-	-	-	-	-	-
CGCCGC	AP2EREBP_tnt	ERF4_col_a	CCTCCGCCGCCATTT	AT3G15210	ERF4,RAP2.5	ERF4	M0022_1.02	D	-	-	-	-	-	-
CGCCGA	AP2EREBP_tnt	CBF1_col_a	TTCGCCGACATC	AT4G25490	CBF1,DREB1B	CBF1	M0031_1.02	I	-	-	-	-	-	-
AAAGAA	G2like_tnt	At3g04030_col_a	AAAAGAATCTTCTT	AT3G04030	-	At3g04030	M1325_1.02	D	-	-	-	-	-	-
AAAAGT	C2C2dof_tnt	At5g62940_col_a	AAAAAAAAGAAAAAGTAAAAA	AT5G62940	-	At5g62940	M0657_1.02	D	-	-	-	-	-	-
ACTTTT	WRKY_tnt	WRKY45_col_a	CGTTGACTTTTT	AT3G01970	WRKY45	WRKY45	M1696_1.02	I	WRKY45	D	-	-	-	-
ACAAAA	C2H2_tnt	MGP_col_a	CAGAAAACGACAAAAAAAAA	AT1G03840	MGP	MGP	-	-	-	-	-	-	M1940_1.02	I
CGGCGG	AP2EREBP_tnt	AT1G28160_col_a	TGGCGGCGGCGGTGG	AT1G28160	-	AT1G28160	-	-	-	-	M2670_1.02	I	-	-
GCCGCC	AP2EREBP_tnt	ERF8_col_a	TCCTCCGCCGCCGCC	AT1G53170	ERF8	ERF8	M0012_1.02	D	-	-	-	-	-	-
CGGCGG	AP2EREBP_tnt	ERF9_col_a	CGGCGGCGGTGGCGGCGGCGG	AT5G44210	ERF9	ERF9	-	-	-	-	M2740_1.02	I	-	-
GCTTTT	RWPRK_tnt	NLP7_col_a	ATTTGGCTTTTCGGA	AT4G24020	NLP7	NLP7	-	-	-	-	-	-	-	-
CAAAAA	C2C2dof_tnt	DAG2_col_a	CAAAAAGTAAA	AT2G46590	DAG2	DAG2	-	-	-	-	-	-	-	-
AAATTA	ARID_tnt	AT2G17410_col_a	AAATTAAAATTAAAT	AT2G17410	-	AT2G17410	-	-	-	-	-	-	-	-
CCGGCG	Trihelix_tnt	AT3G58630_col_a	AAATCTCCGGCGACG	AT3G58630	-	AT3G58630	-	-	-	-	-	-	-	-
AAAAAG	C2C2dof_tnt	AT3G52440_col_a	CAAAAAGTTAA	AT3G52440	-	AT3G52440	-	-	-	-	-	-	-	-
CCGCCG	AP2EREBP_tnt	LEP_col_a	TCCGCCGCCGCCACCGCCGCC	AT5G13910	LEP	LEP	-	-	-	-	M2670_1.02	I	-	-

## Sheet: IE_Intron
kmer	motif_family	motif_id	motif_consensus	AT_ID	gene_name	Protein	CisBP_ID	CisBP_Status	FZ_ID	FZ_Status	Transfac_ID	Transfac_Status	Jaspar_ID	Jaspar_Status
TATTTT	MYBrelated_tnt	At4g01280_col_a	AGATATTTTTT	AT4G01280	-	At4g01280	M1303_1.02	I	-	-	-	-	-	-
TTAAAT	ARID_tnt	AT2G17410_col_a	AAATTAAAATTAAAT	AT2G17410	-	AT2G17410	-	-	-	-	-	-	-	-
TAATTT	ARID_tnt	AT1G20910_col_a	AAATTTAATTT	AT1G20910	-	AT1G20910	-	-	-	-	-	-	-	-
CTTTTT	C2C2dof_tnt	At4g38000_col_a	TTTTTTTTTTTTTTTTTTTTACTTTTTT	AT4G38000	-	At4g38000	M0652_1.02	D	-	-	-	-	-	-
TTTTTA	C3H_tnt	EMB1789_col_a	TTTTTTTTTTACCGT	AT5G56930	EMB1789	EMB1789	-	-	-	-	-	-	-	-
ATATTT	MYBrelated_tnt	LHY1_col_a	AGATATTTTT	AT1G01060	LHY,LHY1	LHY1	M1365_1.02	I	-	-	-	-	-	-
CTTTTT	C2C2dof_tnt	OBP1_col_a	TTTTTTTTTTTTTTACTTTTT	AT3G50410	OBP1	OBP1	-	-	-	-	-	-	-	-
CTTTTT	C2C2dof_tnt	AT5G66940_col_a	TTTTTTTTTTTTTTTACTTTTTTTTTTTT	AT5G66940	-	AT5G66940	-	-	-	-	-	-	-	-
TATTTT	MYBrelated_tnt	LHY1_col_a	AGATATTTTT	AT1G01060	LHY,LHY1	LHY1	M1365_1.02	I	-	-	-	-	-	-
ATATTT	MYBrelated_tnt	At4g01280_col_a	AGATATTTTTT	AT4G01280	-	At4g01280	M1303_1.02	I	-	-	-	-	-	-
TATTTT	MYBrelated_tnt	At3g09600_col_a	AGATATTTTTTT	AT3G09600	-	At3g09600	M1303_1.02	I	-	-	-	-	-	-
ATATTT	MYBrelated_tnt	At3g09600_col_a	AGATATTTTTTT	AT3G09600	-	At3g09600	M1303_1.02	I	-	-	-	-	-	-
TTAAAT	CPP_tnt	AT2G20110_col_a	TTTTAAATTTTTTAA	AT2G20110	-	AT2G20110	M0588_1.02	D	-	-	-	-	-	-
ATATTT	MYBrelated_tnt	At5g52660_col_a	AGATATTTTTT	AT5G52660	-	At5g52660	M1303_1.02	I	-	-	-	-	-	-
CTTTTT	C2C2dof_tnt	dof24_col_a	TTTTTTTACTTTTTG	AT2G37590	DOF2.4	DOF2.4	M0648_1.02	D	-	-	-	-	-	-
TTTTCA	C2H2_tnt	AT3G46070_col_a	TCATTTTCACTCTCC	AT3G46070	-	AT3G46070	M0373_1.02	I	-	-	-	-	-	-
CTTTTT	C2C2dof_tnt	AT2G28810_col_a	TTTTTTTTTTTTTACTTTTTT	AT2G28810	-	AT2G28810	-	-	-	-	-	-	-	-
CTTTTT	C2C2dof_tnt	OBP3_col_a	TTTACTTTTTTTTTTTTTTTT	AT3G55370	OBP3	OBP3	-	-	-	-	-	-	-	-
TTTTTA	Trihelix_tnt	GT2_col_a	TTTTTTACCGTTTT	AT1G76890	GT2	GT2	-	-	-	-	-	-	-	-
TATTTT	MYBrelated_tnt	At5g52660_col_a	AGATATTTTTT	AT5G52660	-	At5g52660	M1303_1.02	I	-	-	-	-	-	-
CTTTTT	C2C2dof_tnt	AT1G69570_col_a	TTTTCACTTTTTCTTTTTTTTTTTTTT	AT1G69570	-	AT1G69570	-	-	-	-	-	-	-	-
TCTTTT	G2like_tnt	AT2G40260_col_a	TTAAAATATTCTTTT	AT2G40260	-	AT2G40260	-	-	-	-	-	-	-	-
TTTTTT	C2C2dof_tnt	AT2G28810_col_a	TTTTTTTTTTTTTACTTTTTT	AT2G28810	-	AT2G28810	-	-	-	-	-	-	-	-
CTTTTT	C2C2dof_tnt	At3g45610_col_a	TTTACTTTTTGCTTTTTTT	AT3G45610	-	At3g45610	M0650_1.02	D	-	-	-	-	-	-
TTTTTA	Trihelix_tnt	AT5G47660_col_a	TTTTTTTTTTACCGT	AT5G47660	-	AT5G47660	M1278_1.02	D	-	-	-	-	-	-
TAATTT	ARID_tnt	At1g76110_col_a	ATAATTTAATT	AT1G76110	-	At1g76110	-	-	-	-	-	-	-	-
